# Supplementary material for: Living with a left ventricular assist device: Capturing recipients experiences using group concept mapping software
Source: PLoS One. 2022 Sep 21;17(9):e0273108. doi: 10.1371/journal.pone.0273108 (PMC9491568; doi:10.1371/journal.pone.0273108)
Supplement: S1 Data — (XLSX) [file pone.0273108.s004.xlsx]

## Sheet: Clusters data
Rating maps	Relevance	Importance	Frequency	Bridging
STATEMENTS	AVERAGE RATING	AVERAGE RATING	AVERAGE RATING	AVERAGE
Cluster name: Activities	Avg 1.57	Avg 1.37	Avg 1.49	Avg 0.56
1	1.18	1	1	0.53
7	1.5	1.33	1.3	0.6
19	1.25	1.13	1.2	0.5
82	2.09	2	2.4	0.54
89	1.9	1.33	1.5	0.62
CLUSTER STATS
Statement amount: 5	Average: 1.585	Average: 1.358	Average: 1.48	Average: 0.56
Median: 1.5	Variance: 0.127	Variance: 0.119	Variance: 0.238	Variance: 0.002
Standard deviation: 0.357	Minimum: 1.182	Minimum: 1	Minimum: 1	Minimum: 0.503
	Maximum: 2.091	Maximum: 2	Maximum: 2.4	Maximum: 0.62
Maximum: 2.091	Median: 1.5	Median: 1.333	Median: 1.3	Median: 0.544
Cluster name: Partner/Family support	Avg 2.07	Avg 2.02	Avg 2.36	Avg 0.57
38	2.27	2.13	2.6	0.62
44	1.55	1.63	1.8	0.41
45	1.67	1.5	1.7	0.52
67	2.67	2.44	3.4	0.66
46	2.17	2.38	2.3	0.62
CLUSTER STATS
Statement amount: 5	Average: 2.064	Average: 2.014	Average: 2.36	Average: 0.568
Median: 2.167	Variance: 0.169	Variance: 0.149	Variance: 0.378	Variance: 0.008
Standard deviation: 0.411	Minimum: 1.546	Minimum: 1.5	Minimum: 1.7	Minimum: 0.414
Maximum: 2.667
Cluster name: Travel	Avg 2.26	Avg 1.88	Avg 2.23	Avg 0.75
54	2.33	2.25	2.67	1
59	2.45	1.75	2	0.71
63	2.5	2.11	2.89	0.71
64	2.09	1.89	2.1	0.68
91	1.92	1.44	1.6	0.66
CLUSTER STATS
Statement amount: 5	Average: 2.259	Average: 1.889	Average: 2.251	Average: 0.754
Median: 2.333	Variance: 0.049	Variance: 0.079	Variance: 0.218	Variance: 0.016
Standard deviation: 0.222	Minimum: 1.917	Minimum: 1.444	Minimum: 1.6	Minimum: 0.664
Maximum: 2.5
Cluster name: Mental Wellbeing	Avg 1.91	Avg 1.79	Avg 2.14	Avg 0.32
4	1.64	1.33	1.8	0.35
9	1.5	1.44	1.7	0.31
11	2.55	2.33	3.11	0.44
14	2.36	2.22	2.44	0.26
17	1.83	2	2.33	0.28
20	2.36	2.11	2.8	0.31
52	1.82	1.56	1.8	0.31
61	1.83	1.89	2.22	0.28
69	1.58	1.63	1.8	0.29
74	1.91	1.44	1.7	0.34
41	1.73	1.75	2	0.39
CLUSTER STATS
Statement amount: 11	Average: 1.919	Average: 1.792	Average: 2.156	Average: 0.322
Median: 1.833	Variance: 0.111	Variance: 0.106	Variance: 0.206	Variance: 0.003
Standard deviation: 0.333	Minimum: 1.5	Minimum: 1.333	Minimum: 1.7	Minimum: 0.259
Maximum: 2.546
Cluster name: LVAD Challenges	Avg 2.28	Avg 1.97	Avg 2.47	Avg 0.46
8	2.67	2.22	2.67	0.51
16	1.64	1.56	1.6	0.39
31	2.75	2.33	3.3	0.33
65	2.18	1.88	1.8	0.47
68	2.45	2.33	3.1	0.35
79	2.27	1.67	2.7	0.47
86	1.92	1.78	2.11	0.7
CLUSTER STATS
Statement amount: 7	Average: 2.268	Average: 1.966	Average: 2.468	Average: 0.46
Median: 2.273	Variance: 0.137	Variance: 0.091	Variance: 0.359	Variance: 0.014
Standard deviation: 0.37	Minimum: 1.636	Minimum: 1.556	Minimum: 1.6	Minimum: 0.327
Maximum: 2.75
Cluster name: Equipment & Clothing	Avg 2.41	Avg 2.01	Avg 2.67	Avg 0.38
5	2.5	2.22	2.8	0.22
15	1.64	1.56	1.7	0.31
33	2.36	2.13	2.67	0.51
34	2.64	2.11	2.7	0.39
35	2.25	2	2.5	0.25
36	1.91	1.78	2.3	0.33
37	2.75	2.33	3.2	0.22
47	2.55	2.11	2.5	0.51
48	2.27	1.67	2	0.41
51	2.45	1.67	2.8	0.43
56	2.75	2.33	3	0.61
58	2.82	2.22	3.4	0.49
76	2.25	1.78	2.5	0.22
84	2.64	2.33	3.1	0.23
94	2.82	2.33	3.1	0.32
80	2	1.56	2.44	0.63
CLUSTER STATS
Statement amount: 16	Average: 2.412	Average: 2.008	Average: 2.669	Average: 0.379
Median: 2.477	Variance: 0.112	Variance: 0.081	Variance: 0.187	Variance: 0.018
Standard deviation: 0.334	Minimum: 1.636	Minimum: 1.556	Minimum: 1.7	Minimum: 0.215
Maximum: 2.818
Cluster name: Physical/cognitive limits	Avg 2.25	Avg 2.19	Avg 2.81	Avg 0.5
24	2.58	2.33	3.1	0.38
60	2.42	2.11	3	0.49
73	2.64	2.67	3.5	0.38
78	2.5	1.89	3.2	0.36
88	2.18	2.5	2.8	0.37
25	2.25	2.44	3.1	0.64
39	1.91	1.67	2	0.58
21	1.91	1.89	2.44	0.61
23	2.18	2.44	3.1	0.47
22	1.83	2.22	2.6	0.46
32	1.75	1.78	2.1	0.57
70	2.27	2	2.4	0.29
100	2.82	2.56	3.2	0.93
CLUSTER STATS
Statement amount: 13	Average: 2.249	Average: 2.192	Average: 2.811	Average: 0.501
Median: 2.25	Variance: 0.103	Variance: 0.098	Variance: 0.198	Variance: 0.027
Standard deviation: 0.321	Minimum: 1.75	Minimum: 1.667	Minimum: 2	Minimum: 0.285
Maximum: 2.818
Cluster name: LVAD Restrictions	Avg 2.32	Avg 2.11	Avg 2.66	Avg 0.35
42	2.27	2.33	2.9	0.29
43	2.36	2	2.7	0.31
62	2.45	2.33	2.8	0.31
75	2.33	2	2.6	0.28
77	2.55	2.22	3.1	0.3
95	2.27	1.78	2	0.51
101	2.3	2.33	2.9	0.3
99	2	1.89	2.22	0.49
CLUSTER STATS
Statement amount: 8	Average: 2.318	Average: 2.111	Average: 2.653	Average: 0.347
Median: 2.317	Variance: 0.022	Variance: 0.043	Variance: 0.12	Variance: 0.008
Standard deviation: 0.149	Minimum: 2	Minimum: 1.778	Minimum: 2	Minimum: 0.276
Maximum: 2.546
Cluster name: LVAD Positives	Avg 2.44	Avg 2.21	Avg 2.85	Avg 0.22
3	2.64	2.44	3.2	0.12
10	2.67	2.33	3.1	0.05
27	2.82	2.56	3.2	0
28	2.67	2.33	3.3	0.11
29	2	1.86	2.43	0.18
30	2	1.78	2.67	0.07
49	2.83	2.44	3.3	0.11
50	2.83	2.44	3.2	0.05
53	2.82	2.44	3.33	0.04
55	2.82	2.33	3.1	0.11
57	2.17	1.89	2.3	0.09
66	2.73	2.67	3.2	0.28
71	2.82	2.56	3.2	0.11
81	2.33	2.11	2.7	0.29
83	2.67	2.11	3	0.19
85	2.09	2.11	2.7	0.12
87	2.82	2.56	3.4	0.18
90	1.91	1.67	2.1	0.33
92	2.5	2.33	3.3	0.12
93	2.82	2.67	3.22	0
96	2.18	2.11	2.2	0.25
97	2.83	2.56	3.11	0.06
98	2.73	2.56	3	0.07
2	2.09	2	2.5	0.27
72	2.42	2.56	3	0.45
6	2.08	1.78	2	0.5
18	2.5	2	3.2	0.54
26	1.55	1.44	1.78	0.7
13	1.9	1.67	2.2	0.32
40	1.67	1.75	2	0.49
12	2.64	2.38	3	0.56
CLUSTER STATS
Statement amount: 31	Average: 2.436	Average: 2.207	Average: 2.837	Average: 0.217
Median: 2.636	Variance: 0.149	Variance: 0.115	Variance: 0.225	Variance: 0.033
Standard deviation: 0.386	Minimum: 1.546	Minimum: 1.444	Minimum: 1.778	Minimum: 0
Maximum: 2.833

## Sheet: Similarity matrix
StatementIndex	1	2	3	4	5	6	7	8	9	10	11	12	13	14	15	16	17	18	19	20	21	22	23	24	25	26	27	28	29	30	31	32	33	34	35	36	37	38	39	40	41	42	43	44	45	46	47	48	49
1		3	1	1	0	1	5	1	1	2	3	1	2	0	1	0	0	0	7	0	2	0	1	1	1	2	1	2	3	2	1	1	1	1	0	0	0	2	2	2	1	1	1	2	1	2	1	1	2
2	3		4	3	0	1	3	4	1	3	1	2	4	2	1	1	1	3	2	2	0	2	2	0	1	1	3	5	3	4	3	0	1	0	0	1	0	0	1	1	1	1	0	2	4	3	0	2	3
3	1	4		0	0	2	1	5	1	6	1	2	1	1	0	0	0	1	1	0	0	0	0	0	1	1	5	7	5	7	4	0	0	0	0	0	1	0	0	1	1	1	0	0	1	2	0	1	6
4	1	3	0		1	0	1	1	3	1	1	0	3	4	3	3	4	2	0	3	1	3	2	0	0	0	1	0	0	0	1	0	1	0	0	3	0	0	1	1	2	1	0	3	3	1	0	2	1
5	0	0	0	1		0	0	1	0	0	1	1	0	0	4	2	2	0	0	1	0	0	0	2	0	0	0	0	1	0	0	1	6	5	4	4	5	1	2	0	0	5	4	1	0	0	6	7	0
6	1	1	2	0	0		0	2	2	3	1	5	3	0	0	1	0	2	2	0	0	1	1	0	0	1	1	4	3	3	1	1	1	1	1	1	0	2	1	2	2	0	1	1	1	1	1	0	3
7	5	3	1	1	0	0		1	0	1	3	0	1	0	0	0	1	1	6	1	2	1	2	2	2	0	1	1	1	1	1	1	1	0	0	0	0	1	0	0	0	0	1	0	0	0	1	0	1
8	1	4	5	1	1	2	1		1	3	2	2	1	2	0	0	0	2	1	1	0	1	1	0	1	0	2	4	2	4	3	1	2	1	1	2	3	0	0	1	1	2	2	1	2	1	1	2	4
9	1	1	1	3	0	2	0	1		1	0	1	3	5	2	4	4	1	2	2	1	2	1	0	1	1	1	3	2	2	3	0	1	1	1	1	0	1	0	4	6	0	1	1	3	1	1	1	3
10	2	3	6	1	0	3	1	3	1		1	3	2	1	1	1	1	2	2	1	0	0	0	0	0	2	6	7	6	7	3	0	1	1	0	0	0	1	0	1	1	0	0	1	0	0	1	0	7
11	3	1	1	1	1	1	3	2	0	1		2	0	1	1	0	2	0	3	2	2	3	4	3	2	1	0	1	0	1	2	1	1	1	0	2	1	1	1	0	0	1	2	2	1	0	1	0	1
12	1	2	2	0	1	5	0	2	1	3	2		3	1	1	0	1	2	1	1	0	0	0	2	1	1	2	3	2	4	1	2	2	2	0	1	1	3	2	1	1	1	1	2	2	1	2	0	4
13	2	4	1	3	0	3	1	1	3	2	0	3		2	2	2	3	5	1	3	1	1	1	0	0	1	1	3	2	2	3	0	2	1	0	0	0	1	1	2	2	1	0	1	1	2	1	1	3
14	0	2	1	4	0	0	0	2	5	1	1	1	2		2	3	5	2	0	3	1	2	1	0	1	0	1	1	0	2	4	0	0	0	0	2	0	0	0	2	3	0	0	3	3	1	1	1	4
15	1	1	0	3	4	0	0	0	2	1	1	1	2	2		6	4	2	0	3	1	0	0	1	0	0	0	0	0	0	2	1	2	3	3	3	4	1	3	1	2	4	3	3	2	1	2	4	2
16	0	1	0	3	2	1	0	0	4	1	0	0	2	3	6		4	3	1	4	1	3	2	1	1	0	0	2	1	0	3	0	0	0	2	2	1	0	1	2	4	1	3	2	3	1	0	2	2
17	0	1	0	4	2	0	1	0	4	1	2	1	3	5	4	4		3	0	5	1	3	1	1	0	1	0	0	0	0	4	1	2	1	1	1	2	1	2	1	2	2	2	3	1	0	1	1	2
18	0	3	1	2	0	2	1	2	1	2	0	2	5	2	2	3	3		0	5	1	1	1	0	0	0	1	2	1	1	3	1	1	0	0	0	1	0	0	1	1	0	1	1	0	1	0	0	3
19	7	2	1	0	0	2	6	1	2	2	3	1	1	0	0	1	0	0		0	2	1	2	1	1	2	1	3	4	2	1	1	1	1	1	1	0	3	1	3	2	0	2	1	0	1	2	0	2
20	0	2	0	3	1	0	1	1	2	1	2	1	3	3	3	4	5	5	0		1	2	1	1	0	0	0	1	0	0	4	2	2	1	0	1	2	1	1	1	2	1	2	3	1	1	1	0	2
21	2	0	0	1	0	0	2	0	1	0	2	0	1	1	1	1	1	1	2	1		0	3	3	3	1	0	0	1	0	1	3	0	0	0	0	0	1	1	2	1	0	1	2	0	1	0	0	1
22	0	2	0	3	0	1	1	1	2	0	3	0	1	2	0	3	3	1	1	2	0		7	3	3	1	0	1	1	0	0	0	1	0	1	2	0	0	0	1	2	0	2	2	3	0	0	0	0
23	1	2	0	2	0	1	2	1	1	0	4	0	1	1	0	2	1	1	2	1	3	7		5	5	0	0	1	1	0	0	1	1	0	1	2	0	0	0	1	1	0	3	2	2	0	0	0	0
24	1	0	0	0	2	0	2	0	0	0	3	2	0	0	1	1	1	0	1	1	3	3	5		7	0	0	0	0	0	0	2	1	1	1	1	1	1	1	0	0	2	4	1	1	0	1	1	0
25	1	1	1	0	0	0	2	1	1	0	2	1	0	1	0	1	0	0	1	0	3	3	5	7		0	0	1	0	1	1	1	0	1	0	0	1	0	0	1	1	0	2	0	2	1	0	1	1
26	2	1	1	0	0	1	0	0	1	2	1	1	1	0	0	0	1	0	2	0	1	1	0	0	0		1	2	3	2	0	1	1	1	0	0	0	2	1	3	1	0	0	1	0	1	1	0	1
27	1	3	5	1	0	1	1	2	1	6	0	2	1	1	0	0	0	1	1	0	0	0	0	0	0	1		5	5	6	1	0	0	0	0	0	0	0	0	0	0	0	0	0	0	0	0	0	5
28	2	5	7	0	0	4	1	4	3	7	1	3	3	1	0	2	0	2	3	1	0	1	1	0	1	2	5		7	8	4	0	1	1	1	1	0	1	0	3	3	0	1	0	1	2	1	1	7
29	3	3	5	0	1	3	1	2	2	6	0	2	2	0	0	1	0	1	4	0	1	1	1	0	0	3	5	7		6	1	1	2	2	1	2	0	2	1	3	2	0	1	1	0	1	2	1	5
30	2	4	7	0	0	3	1	4	2	7	1	4	2	2	0	0	0	1	2	0	0	0	0	0	1	2	6	8	6		3	0	1	1	0	0	0	1	0	2	2	0	0	0	1	1	1	1	8
31	1	3	4	1	0	1	1	3	3	3	2	1	3	4	2	3	4	3	1	4	1	0	0	0	1	0	1	4	1	3		0	0	0	0	0	0	0	0	2	2	0	0	1	1	3	0	1	5
32	1	0	0	0	1	1	1	1	0	0	1	2	0	0	1	0	1	1	1	2	3	0	1	2	1	1	0	0	1	0	0		1	1	0	2	2	5	5	1	0	1	2	5	1	4	1	0	0
33	1	1	0	1	6	1	1	2	1	1	1	2	2	0	2	0	2	1	1	2	0	1	1	1	0	1	0	1	2	1	0	1		7	3	3	4	2	1	1	1	4	2	1	0	0	8	4	1
34	1	0	0	0	5	1	0	1	1	1	1	2	1	0	3	0	1	0	1	1	0	0	0	1	1	1	0	1	2	1	0	1	7		5	3	5	2	1	1	1	4	3	1	0	0	7	5	1
35	0	0	0	0	4	1	0	1	1	0	0	0	0	0	3	2	1	0	1	0	0	1	1	1	0	0	0	1	1	0	0	0	3	5		3	5	0	1	1	1	5	5	0	0	0	3	5	0
36	0	1	0	3	4	1	0	2	1	0	2	1	0	2	3	2	1	0	1	1	0	2	2	1	0	0	0	1	2	0	0	2	3	3	3		3	2	2	1	1	2	3	2	1	1	4	3	0
37	0	0	1	0	5	0	0	3	0	0	1	1	0	0	4	1	2	1	0	2	0	0	0	1	1	0	0	0	0	0	0	2	4	5	5	3		1	2	0	0	6	5	1	0	0	4	3	0
38	2	0	0	0	1	2	1	0	1	1	1	3	1	0	1	0	1	0	3	1	1	0	0	1	0	2	0	1	2	1	0	5	2	2	0	2	1		7	2	1	1	1	5	1	6	3	0	1
39	2	1	0	1	2	1	0	0	0	0	1	2	1	0	3	1	2	0	1	1	1	0	0	1	0	1	0	0	1	0	0	5	1	1	1	2	2	7		1	0	3	2	6	2	7	1	2	0
40	2	1	1	1	0	2	0	1	4	1	0	1	2	2	1	2	1	1	3	1	2	1	1	0	1	3	0	3	3	2	2	1	1	1	1	1	0	2	1		6	0	1	1	1	2	1	1	3
41	1	1	1	2	0	2	0	1	6	1	0	1	2	3	2	4	2	1	2	2	1	2	1	0	1	1	0	3	2	2	2	0	1	1	1	1	0	1	0	6		0	1	1	3	1	1	1	3
42	1	1	1	1	5	0	0	2	0	0	1	1	1	0	4	1	2	0	0	1	0	0	0	2	0	0	0	0	0	0	0	1	4	4	5	2	6	1	3	0	0		6	2	1	1	4	4	0
43	1	0	0	0	4	1	1	2	1	0	2	1	0	0	3	3	2	1	2	2	1	2	3	4	2	0	0	1	1	0	0	2	2	3	5	3	5	1	2	1	1	6		1	1	0	2	3	0
44	2	2	0	3	1	1	0	1	1	1	2	2	1	3	3	2	3	1	1	3	2	2	2	1	0	1	0	0	1	0	1	5	1	1	0	2	1	5	6	1	1	2	1		4	5	1	1	1
45	1	4	1	3	0	1	0	2	3	0	1	2	1	3	2	3	1	0	0	1	0	3	2	1	2	0	0	1	0	1	1	1	0	0	0	1	0	1	2	1	3	1	1	4		3	0	2	1
46	2	3	2	1	0	1	0	1	1	0	0	1	2	1	1	1	0	1	1	1	1	0	0	0	1	1	0	2	1	1	3	4	0	0	0	1	0	6	7	2	1	1	0	5	3		0	2	1
47	1	0	0	0	6	1	1	1	1	1	1	2	1	1	2	0	1	0	2	1	0	0	0	1	0	1	0	1	2	1	0	1	8	7	3	4	4	3	1	1	1	4	2	1	0	0		4	1
48	1	2	1	2	7	0	0	2	1	0	0	0	1	1	4	2	1	0	0	0	0	0	0	1	1	0	0	1	1	1	1	0	4	5	5	3	3	0	2	1	1	4	3	1	2	2	4		1
49	2	3	6	1	0	3	1	4	3	7	1	4	3	4	2	2	2	3	2	2	1	0	0	0	1	1	5	7	5	8	5	0	1	1	0	0	0	1	0	3	3	0	0	1	1	1	1	1
50	2	4	6	0	0	2	1	3	2	7	0	3	2	3	1	1	1	2	2	1	0	0	0	0	1	2	7	7	6	8	3	0	1	1	0	0	0	1	0	2	2	0	0	1	1	1	1	1	8
51	0	3	1	2	3	0	0	3	2	0	1	1	1	2	3	3	0	1	0	1	0	1	1	1	2	0	0	2	0	1	2	0	2	2	3	4	3	0	0	1	2	1	1	1	3	2	2	4	1
52	2	2	0	5	3	0	0	1	2	0	2	1	2	3	7	4	3	1	1	3	2	2	1	1	0	1	0	0	2	0	1	2	2	3	1	5	2	2	3	2	2	3	2	5	3	2	2	3	1
53	2	3	6	1	0	3	1	3	2	8	1	3	2	0	0	0	0	1	2	0	0	0	0	0	0	2	7	7	6	7	2	0	1	1	0	0	0	1	0	1	1	0	0	0	0	0	1	0	6
54	0	0	2	0	2	1	0	2	0	1	1	1	0	0	1	1	1	0	0	0	0	0	0	0	0	0	0	1	0	1	1	0	2	0	1	0	3	0	1	0	0	5	2	0	0	0	1	1	1
55	2	5	7	0	0	3	1	4	2	7	2	3	3	1	0	1	0	2	2	1	0	1	1	0	1	2	5	9	6	8	4	0	1	1	0	0	0	1	0	2	2	0	0	0	1	2	1	1	7
56	1	1	2	0	3	0	1	2	0	1	1	0	1	0	1	2	1	1	1	1	1	0	1	2	1	0	1	2	1	1	1	0	1	1	3	1	3	0	1	0	0	4	4	0	0	1	1	3	1
57	2	3	6	0	0	4	1	3	2	7	1	3	2	0	0	1	0	1	3	0	0	1	1	0	0	2	5	8	7	7	2	0	1	1	1	1	0	1	0	2	2	0	1	0	0	0	1	0	6
58	0	1	1	0	4	0	1	3	1	0	0	0	0	1	1	1	1	0	1	0	0	0	0	1	1	0	0	1	1	1	2	0	3	3	4	2	2	1	1	1	1	4	3	0	1	1	4	5	1
59	3	1	0	1	0	1	0	0	1	1	0	1	2	0	2	0	0	0	2	0	1	0	0	0	0	2	0	1	2	1	0	1	1	2	1	0	1	2	2	2	1	3	1	2	1	2	1	1	1
60	1	1	1	0	0	0	2	1	1	0	3	1	0	1	1	1	0	0	1	0	3	4	6	7	9	0	0	1	0	1	1	1	0	2	1	0	2	0	0	1	1	1	3	0	2	1	0	1	1
61	0	2	0	5	1	0	1	1	5	0	3	1	3	5	2	2	7	2	0	4	1	4	2	1	0	1	1	0	0	0	2	2	2	1	0	2	1	1	1	1	2	1	1	3	2	0	1	0	1
62	1	0	0	0	3	0	2	3	0	0	3	1	0	0	2	0	1	1	1	2	2	1	2	4	2	0	0	0	0	0	0	3	2	3	3	2	4	1	1	0	0	4	6	1	0	0	2	2	0
63	1	1	0	1	0	1	2	0	1	1	0	1	2	0	1	0	1	1	1	1	0	1	1	0	0	1	0	1	1	1	0	0	3	1	0	1	0	1	0	1	1	2	1	0	0	0	1	0	1
64	1	1	0	1	0	1	2	0	1	1	0	1	2	0	0	0	1	1	2	1	0	1	1	0	0	2	0	1	1	1	0	0	2	1	0	0	0	2	0	1	1	2	1	0	0	0	2	0	1
65	1	4	0	4	1	0	1	2	2	0	2	1	5	3	3	2	4	3	0	4	1	2	2	1	0	0	0	1	0	0	4	1	2	1	0	2	1	1	2	1	1	2	1	3	2	2	1	1	1
66	0	2	7	0	1	2	0	2	0	6	2	4	1	2	2	1	2	2	0	2	0	0	0	1	0	1	5	5	4	6	3	1	1	1	0	1	1	1	1	0	0	1	1	2	0	1	1	0	6
67	0	1	1	1	1	3	0	2	0	1	3	4	1	1	1	0	1	1	0	1	0	1	1	1	0	0	0	1	0	1	1	3	1	1	0	3	1	5	5	0	0	1	1	4	2	4	1	0	1
68	0	2	0	2	1	0	1	0	2	0	3	1	4	3	2	2	4	4	0	5	1	2	2	1	0	0	0	1	0	0	5	1	2	1	0	1	1	1	1	1	1	1	1	1	0	1	1	0	1
69	1	1	0	3	1	1	0	1	4	0	3	1	2	4	2	4	5	1	2	3	2	5	3	2	1	2	0	1	2	0	2	2	1	1	1	3	1	2	2	3	3	1	3	4	3	1	1	0	1
70	0	1	0	4	1	0	0	1	3	0	3	1	2	5	2	2	4	1	0	3	1	3	2	1	0	0	0	0	0	1	2	1	1	1	0	4	1	1	1	1	2	1	1	3	2	0	2	0	1
71	2	4	5	0	0	2	2	3	3	5	0	3	3	3	0	0	1	1	2	0	0	0	0	0	1	2	6	6	5	7	3	0	1	1	0	0	0	1	0	2	2	0	0	0	1	1	1	1	6
72	2	3	3	0	1	5	2	3	1	4	2	7	3	0	1	0	1	2	3	1	0	0	0	1	0	1	2	4	3	4	2	2	2	2	0	1	1	4	2	1	1	1	1	2	2	1	3	0	4
73	3	0	0	0	2	0	4	0	0	0	6	1	0	0	1	1	1	0	3	1	4	2	5	6	4	0	0	0	0	0	0	3	1	1	1	1	1	1	1	0	0	2	4	2	1	0	1	1	0
74	1	0	0	4	1	2	0	0	4	1	0	1	2	3	3	4	2	1	2	2	1	2	1	0	0	1	0	2	2	1	1	0	1	1	2	6	1	1	0	3	4	0	1	1	1	0	2	1	2
75	1	0	0	0	3	0	1	2	0	0	1	0	0	0	2	1	1	1	1	1	1	0	1	2	1	0	0	0	0	1	0	1	1	2	4	1	4	0	1	0	0	4	6	0	0	0	1	3	0
76	1	1	0	2	5	0	0	1	0	0	1	1	1	0	7	2	2	0	0	1	0	0	0	1	1	0	0	0	0	0	0	1	3	5	5	5	7	1	3	0	0	5	4	2	1	1	3	5	0
77	1	1	1	1	2	0	1	4	0	0	3	1	0	1	2	0	1	1	1	2	1	1	2	2	2	0	0	0	0	1	0	2	2	4	2	3	6	1	1	0	0	4	5	2	1	0	2	1	0
78	3	0	0	0	2	0	4	0	0	0	5	1	0	0	2	1	1	0	3	1	2	2	3	5	3	0	0	0	0	1	0	2	1	2	2	1	2	1	1	0	0	3	5	1	1	0	1	1	0
79	0	3	2	3	1	2	0	3	3	1	2	1	2	3	3	5	1	2	1	2	1	2	2	0	1	0	0	4	1	2	5	0	0	0	1	3	0	0	0	3	3	0	1	1	2	2	0	2	3
80	2	3	0	3	2	1	1	1	1	1	0	1	4	0	2	2	1	2	1	2	0	1	1	0	0	1	0	2	1	1	2	0	3	2	2	3	2	1	1	1	1	2	1	1	1	2	2	3	1
81	1	4	6	0	1	2	1	5	1	5	2	2	1	1	1	1	1	2	1	1	0	1	1	0	1	1	4	6	4	6	3	1	0	0	1	0	2	0	1	1	1	1	2	0	1	1	0	2	5
82	5	4	2	1	0	0	8	2	1	1	3	0	1	1	0	0	1	1	5	1	2	1	2	2	3	0	1	2	1	2	2	1	1	0	0	0	0	0	0	1	1	0	1	0	1	1	0	1	2
83	2	4	4	2	0	2	3	3	1	6	1	3	3	1	0	0	1	2	2	1	0	2	2	0	0	2	6	5	5	6	1	0	2	1	0	0	0	1	0	1	1	0	0	0	0	0	1	0	5
84	0	0	1	0	5	0	0	3	0	0	1	1	0	0	3	1	2	0	0	1	0	0	0	2	0	0	0	0	0	0	1	1	5	4	5	2	6	1	2	0	0	8	5	1	0	0	4	3	0
85	2	4	7	0	0	4	1	4	3	7	2	4	2	2	0	1	0	1	3	0	0	2	2	0	1	2	6	9	7	9	3	0	1	1	1	1	0	1	0	3	3	0	1	0	1	1	1	1	8
86	2	1	2	0	1	2	0	3	3	1	0	1	1	1	0	1	0	0	3	0	1	1	1	0	1	2	0	3	3	2	2	1	2	2	2	2	2	2	1	4	3	2	2	1	1	2	2	2	2
87	1	3	4	1	0	1	1	2	0	5	0	1	2	0	0	1	0	2	1	2	0	1	1	1	1	0	6	5	4	4	2	0	0	0	0	0	0	0	0	0	0	0	0	0	0	1	0	0	4
88	3	0	0	0	2	0	4	0	0	0	6	1	0	0	2	0	1	0	3	1	3	1	3	5	3	0	0	0	0	1	0	2	1	2	2	1	2	1	1	0	0	3	4	1	0	0	1	1	0
89	5	2	2	0	0	1	8	2	0	2	4	1	0	0	0	0	0	0	6	0	2	0	1	2	2	0	1	2	1	2	2	1	0	0	0	0	0	1	0	0	0	0	1	0	0	0	1	0	2
90	1	2	4	1	0	1	0	2	2	3	0	1	2	2	1	1	1	4	1	1	2	0	0	0	1	1	3	4	4	4	2	1	0	0	0	0	0	1	1	3	2	0	0	1	1	2	0	1	5
91	2	3	1	1	0	0	0	1	1	0	0	0	2	1	1	1	0	1	1	1	1	0	0	0	1	1	0	2	1	1	2	1	0	0	0	0	0	1	2	2	1	3	1	2	2	4	0	2	1
92	1	5	6	1	0	2	2	5	2	5	2	2	2	3	0	0	1	1	1	0	0	1	1	0	1	1	4	6	4	6	4	0	0	0	0	1	0	0	0	1	1	0	0	1	2	1	0	1	5
93	1	3	6	1	0	2	1	3	1	7	1	3	1	1	0	0	0	1	1	0	0	0	0	0	0	1	9	6	5	7	2	0	0	0	0	0	0	0	0	0	0	0	0	0	0	0	0	0	6
94	0	0	1	0	4	0	1	2	0	0	1	1	0	0	3	1	2	0	0	1	0	0	0	1	0	0	1	0	0	0	0	2	4	4	4	3	6	2	3	0	0	7	4	1	0	1	4	2	0
95	2	0	0	0	1	1	1	2	1	1	1	1	1	0	1	0	0	1	2	1	1	0	1	1	2	1	0	1	1	1	0	1	2	4	2	1	4	1	0	1	1	2	4	0	0	0	2	1	1
96	0	4	4	1	0	2	1	2	2	3	0	2	2	2	0	1	1	2	1	1	0	2	2	0	1	1	4	5	4	5	1	0	1	0	1	1	0	0	0	4	4	0	1	0	1	1	0	1	4
97	2	4	6	0	0	2	1	3	2	7	0	3	2	3	1	1	1	2	2	1	0	0	0	0	1	2	7	7	6	8	3	0	1	1	0	0	0	1	0	2	2	0	0	1	1	1	1	1	8
98	2	4	5	1	0	2	1	2	1	7	0	2	3	0	0	1	0	2	2	1	0	0	0	0	0	2	7	7	6	6	2	0	1	1	0	0	0	1	0	1	1	0	0	0	0	1	1	0	5
99	0	0	0	0	4	1	0	0	1	0	1	1	0	0	2	2	2	0	1	1	1	1	2	2	0	0	0	1	2	0	0	2	2	2	3	3	2	1	2	1	1	5	5	2	0	0	2	3	0
100	0	0	0	0	3	0	0	1	0	0	0	0	0	0	0	0	0	0	0	1	0	0	0	0	0	0	1	0	1	0	1	0	5	3	2	2	2	0	0	0	0	3	1	0	0	0	4	2	0
101	1	0	0	0	5	1	1	1	1	0	2	1	0	0	3	2	2	0	2	1	1	1	2	3	1	0	0	1	2	0	0	1	3	4	5	4	4	1	2	1	1	5	7	1	0	0	3	4	0
[truncated: 52 more columns]

## Sheet: Distance matrix
StatementIndex	1 (-0.831, 0.991)	2 (0.632, 0.690)	3 (1.278, 0.991)	4 (-0.589, 0.053)	5 (0.350, -1.595)	6 (0.069, 1.505)	7 (-1.073, 1.151)	8 (1.373, 0.080)	9 (0.492, 0.168)	10 (1.102, 1.140)	11 (0.101, -0.556)	12 (1.484, 0.313)	13 (0.263, 0.588)	14 (0.151, 0.180)	15 (0.369, -1.049)	16 (0.725, -0.510)	17 (0.153, -0.492)	18 (-0.100, 1.333)	19 (-0.634, 0.959)	20 (0.131, -0.325)	21 (-1.977, -0.070)	22 (-1.272, -0.154)	23 (-1.448, -0.330)	24 (-1.450, -0.954)	25 (-1.863, -0.204)	26 (-0.675, 1.666)	27 (1.128, 1.353)	28 (0.938, 0.907)	29 (1.001, 0.950)	30 (1.042, 1.022)	31 (1.118, 0.233)	32 (-1.786, -0.450)	33 (0.964, -1.104)	34 (0.558, -1.396)	35 (0.109, -1.678)	36 (0.351, -1.165)	37 (0.082, -1.556)	38 (-1.429, 0.371)	39 (-1.568, -0.500)	40 (-0.357, 1.108)	41 (-0.206, 0.712)	42 (-0.130, -1.456)	43 (-0.417, -1.269)	44 (-1.079, -0.160)	45 (-1.097, 0.280)	46 (-1.310, 0.653)	47 (1.014, -1.200)	48 (0.815, -1.339)	49 (0.936, 0.866)
1 (-0.831, 0.991)		1.49364	2.109	0.968715	2.84291	1.03643	0.29011	2.38486	1.55809	1.93873	1.80605	2.41224	1.16587	1.2736	2.36677	2.16198	1.77976	0.807047	0.199582	1.63012	1.56174	1.22699	1.45799	2.04112	1.57894	0.692792	1.99217	1.77099	1.83246	1.87326	2.09121	1.72873	2.75881	2.76172	2.82969	2.45875	2.70569	0.861397	1.6632	0.488226	0.684446	2.54543	2.29761	1.17741	0.759129	0.586247	2.86435	2.85276	1.77142
2 (0.632, 0.690)	1.49364		0.712683	1.37717	2.30234	0.990552	1.76622	0.959782	0.540448	0.650692	1.35443	0.931683	0.382838	0.701043	1.75878	1.2036	1.27537	0.974306	1.29426	1.13191	2.71744	2.08268	2.31664	2.65282	2.65033	1.6312	0.828001	0.375133	0.451399	0.527564	0.667117	2.67326	1.82446	2.08731	2.42507	1.87616	2.31236	2.08554	2.50122	1.07371	0.838289	2.27727	2.22218	1.9105	1.77695	1.94235	1.92822	2.03724	0.351272
3 (1.278, 0.991)	2.109	0.712683		2.08939	2.74747	1.31373	2.35644	0.91594	1.13804	0.230601	1.94385	0.708604	1.09208	1.38847	2.23336	1.59963	1.86143	1.41981	1.91227	1.7457	3.42356	2.79527	3.02921	3.35037	3.36064	2.06636	0.391847	0.350223	0.280018	0.238027	0.774703	3.38594	2.1184	2.49322	2.91378	2.34684	2.81383	2.77709	3.21291	1.63918	1.51	2.82317	2.825	2.62302	2.47914	2.60998	2.20685	2.37556	0.364128
4 (-0.589, 0.053)	0.968715	1.37717	2.08939		1.89674	1.59414	1.19994	1.96219	1.0871	2.01024	0.920316	2.08924	1.00605	0.750819	1.46019	1.42953	0.920646	1.37023	0.907117	0.813194	1.39344	0.713679	0.940516	1.3249	1.29966	1.61529	2.15362	1.74958	1.82557	1.89714	1.71646	1.29839	1.93661	1.84803	1.86643	1.53855	1.74331	0.898178	1.12439	1.08021	0.762214	1.57726	1.33314	0.534293	0.556411	0.937998	2.03461	1.97709	1.72818
5 (0.350, -1.595)	2.84291	2.30234	2.74747	1.89674		3.11271	3.09281	1.96269	1.76871	2.8365	1.06842	2.21955	2.18473	1.78612	0.54633	1.14798	1.12045	2.96238	2.737	1.28874	2.78219	2.16965	2.19842	1.91073	2.61386	3.4183	3.04893	2.57016	2.62694	2.70695	1.98278	2.42353	0.786179	0.287863	0.254892	0.430001	0.270823	2.65141	2.20856	2.79393	2.37305	0.499721	0.833406	2.02516	2.36842	2.79448	0.772607	0.530812	2.52981
6 (0.069, 1.505)	1.03643	0.990552	1.31373	1.59414	3.11271		1.19561	1.93159	1.40232	1.09559	2.06125	1.85016	0.937297	1.32753	2.57156	2.11909	1.99877	0.241133	0.890126	1.83105	2.582	2.1332	2.38086	2.89034	2.5794	0.761221	1.06985	1.05488	1.08473	1.08629	1.64875	2.695	2.75824	2.94192	3.18325	2.68485	3.06103	1.87882	2.5884	0.58231	0.839329	2.96768	2.81625	2.02241	1.69121	1.62097	2.86532	2.94021	1.07704
7 (-1.073, 1.151)	0.29011	1.76622	2.35644	1.19994	3.09281	1.19561		2.6702	1.84811	2.17503	2.07174	2.69082	1.44978	1.56238	2.63047	2.4478	2.05001	0.989875	0.47915	1.90478	1.51923	1.32009	1.52774	2.13849	1.56848	0.650868	2.21025	2.02575	2.08372	2.11893	2.37554	1.75259	3.03881	3.02446	3.066	2.71876	2.94311	0.857401	1.72361	0.71729	0.971808	2.77231	2.50734	1.31101	0.871331	0.551519	3.14369	3.12484	2.02911
8 (1.373, 0.080)	2.38486	0.959782	0.91594	1.96219	1.96269	1.93159	2.6702		0.885384	1.09409	1.42214	0.258089	1.22072	1.22608	1.51085	0.876358	1.34744	1.93384	2.19105	1.30636	3.35336	2.65533	2.85064	3.00641	3.24844	2.59031	1.29636	0.934427	0.946194	0.998461	0.297379	3.20315	1.25265	1.68606	2.16524	1.61075	2.08403	2.81707	2.99765	2.01238	1.70078	2.14902	2.24141	2.46372	2.47808	2.7435	1.32939	1.52477	0.899314
9 (0.492, 0.168)	1.55809	0.540448	1.13804	1.0871	1.76871	1.40232	1.84811	0.885384		1.14756	0.822835	1.00254	0.478373	0.341211	1.2232	0.716919	0.741971	1.30679	1.37607	0.61104	2.48044	1.79315	2.0029	2.24282	2.3842	1.89892	1.34489	0.863155	0.933062	1.01578	0.629366	2.36034	1.35675	1.56539	1.88531	1.34044	1.77208	1.9317	2.1656	1.26665	0.884952	1.73904	1.70037	1.60488	1.59294	1.86613	1.46421	1.54123	0.827248
10 (1.102, 1.140)	1.93873	0.650692	0.230601	2.01024	2.8365	1.09559	2.17503	1.09409	1.14756		1.96937	0.910963	1.0043	1.3513	2.30846	1.69252	1.88786	1.2174	1.74541	1.75757	3.30822	2.70376	2.94337	3.30114	3.25539	1.85321	0.214581	0.28493	0.215177	0.132378	0.907141	3.29676	2.24824	2.59369	2.98784	2.42426	2.8825	2.64525	3.13345	1.45935	1.37624	2.87351	2.84792	2.53905	2.36119	2.46067	2.34165	2.49556	0.320362
11 (0.101, -0.556)	1.80605	1.35443	1.94385	0.920316	1.06842	2.06125	2.07174	1.42214	0.822835	1.96937		1.63336	1.15541	0.737696	0.561135	0.625693	0.0824621	1.89966	1.68388	0.23294	2.13408	1.43064	1.5654	1.60125	1.99529	2.35361	2.16772	1.68551	1.75443	1.83727	1.28717	1.88997	1.02229	0.956268	1.12203	0.658317	1.00018	1.78892	1.66994	1.72588	1.30464	0.929172	0.881302	1.24468	1.46086	1.85812	1.11728	1.05966	1.64903
12 (1.484, 0.313)	2.41224	0.931683	0.708604	2.08924	2.21955	1.85016	2.69082	0.258089	1.00254	0.910963	1.63336		1.25159	1.33962	1.76019	1.11956	1.5555	1.884	2.21433	1.49588	3.48213	2.79529	3.00168	3.19588	3.38669	2.54792	1.09924	0.806816	0.799411	0.835491	0.374641	3.35784	1.5094	1.94375	2.41965	1.8623	2.3364	2.91358	3.15843	2.00532	1.73646	2.39465	2.47316	2.60628	2.58121	2.81461	1.58432	1.78232	0.778533
13 (0.263, 0.588)	1.16587	0.382838	1.09208	1.00605	2.18473	0.937297	1.44978	1.22072	0.478373	1.0043	1.15541	1.25159		0.423093	1.64043	1.19124	1.08559	0.82873	0.970696	0.922493	2.33464	1.70493	1.94171	2.30481	2.26873	1.42896	1.15475	0.746583	0.822002	0.891738	0.92577	2.29692	1.83147	2.00581	2.27123	1.75521	2.15163	1.70586	2.12986	0.809197	0.485115	2.08144	1.97759	1.53638	1.39444	1.57434	1.93932	2.0045	0.728157
14 (0.151, 0.180)	1.2736	0.701043	1.38847	0.750819	1.78612	1.32753	1.56238	1.22608	0.341211	1.3513	0.737696	1.33962	0.423093		1.24818	0.897539	0.672003	1.18	1.10592	0.505396	2.14263	1.46167	1.67836	1.96193	2.05028	1.70014	1.52658	1.0714	1.14691	1.22591	0.968451	2.03688	1.51975	1.62771	1.85847	1.35979	1.73737	1.5915	1.84861	1.05795	0.640682	1.65996	1.55635	1.27613	1.252	1.53566	1.62763	1.65779	1.04251
15 (0.369, -1.049)	2.36677	1.75878	2.23336	1.46019	0.54633	2.57156	2.63047	1.51085	1.2232	2.30846	0.561135	1.76019	1.64043	1.24818		0.645954	0.597415	2.42773	2.24457	0.762115	2.54208	1.8692	1.95409	1.82148	2.3866	2.90881	2.51906	2.03708	2.09653	2.17761	1.48476	2.2367	0.597537	0.395133	0.680618	0.117388	0.582596	2.29111	2.0133	2.2759	1.8525	0.643933	0.816208	1.69912	1.97874	2.39078	0.662439	0.531992	1.99718
16 (0.725, -0.510)	2.16198	1.2036	1.59963	1.42953	1.14798	2.11909	2.4478	0.876358	0.716919	1.69252	0.625693	1.11956	1.19124	0.897539	0.645954		0.572283	2.01923	2.00121	0.622142	2.73759	2.02848	2.18044	2.21986	2.60603	2.58747	1.90609	1.43292	1.48586	1.56445	0.840534	2.51172	0.640279	0.901601	1.32048	0.754255	1.22783	2.3272	2.29302	1.94644	1.53624	1.27512	1.37122	1.83764	1.9859	2.34388	0.748078	0.833871	1.39208
17 (0.153, -0.492)	1.77976	1.27537	1.86143	0.920646	1.12045	1.99877	2.05001	1.34744	0.741971	1.88786	0.0824621	1.5555	1.08559	0.672003	0.597415	0.572283		1.84245	1.65069	0.168443	2.1714	1.46454	1.60918	1.66825	2.03647	2.3114	2.08678	1.60419	1.67286	1.75571	1.207	1.93945	1.016	0.990576	1.18682	0.701522	1.06637	1.80208	1.72102	1.67932	1.25638	1.00468	0.963654	1.27595	1.46918	1.85779	1.11471	1.07501	1.56756
18 (-0.100, 1.333)	0.807047	0.974306	1.41981	1.37023	2.96238	0.241133	0.989875	1.93384	1.30679	1.2174	1.89966	1.884	0.82873	1.18	2.42773	2.01923	1.84245		0.651945	1.67401	2.3434	1.89334	2.14072	2.65572	2.33892	0.664465	1.22816	1.12202	1.16571	1.18359	1.6412	2.45391	2.65915	2.80721	3.01824	2.53839	2.89473	1.64064	2.34839	0.341576	0.629982	2.78916	2.62124	1.78535	1.45011	1.38798	2.76714	2.82432	1.13639
19 (-0.634, 0.959)	0.199582	1.29426	1.91227	0.907117	2.737	0.890126	0.47915	2.19105	1.37607	1.74541	1.68388	2.21433	0.970696	1.10592	2.24457	2.00121	1.65069	0.651945		1.49462	1.69189	1.28289	1.52451	2.07977	1.69204	0.708188	1.80551	1.57286	1.63502	1.67718	1.89647	1.82	2.60952	2.63949	2.73967	2.34128	2.61493	0.988822	1.73235	0.314531	0.494159	2.46703	2.23854	1.20424	0.821833	0.742032	2.7161	2.71669	1.57275
20 (0.131, -0.325)	1.63012	1.13191	1.7457	0.813194	1.28874	1.83105	1.90478	1.30636	0.61104	1.75757	0.23294	1.49588	0.922493	0.505396	0.762115	0.622142	0.168443	1.67401	1.49462		2.12337	1.41338	1.57901	1.70153	1.99767	2.14796	1.95184	1.47278	1.54354	1.62614	1.13381	1.92107	1.1405	1.15298	1.35318	0.868332	1.23197	1.70822	1.70799	1.51381	1.09038	1.16072	1.09153	1.2212	1.36894	1.74154	1.24311	1.22313	1.43753
21 (-1.977, -0.070)	1.56174	2.71744	3.42356	1.39344	2.78219	2.582	1.51923	3.35336	2.48044	3.30822	2.13408	3.48213	2.33464	2.14263	2.54208	2.73759	2.1714	2.3434	1.69189	2.12337		0.709987	0.589441	1.02917	0.175932	2.17	3.41555	3.07437	3.14784	3.21042	3.1098	0.425301	3.11747	2.86086	2.63383	2.57267	2.53923	0.70341	0.593448	2.00302	1.93597	2.3092	1.96754	0.902499	0.947048	0.983676	3.19734	3.06686	3.05968
22 (-1.272, -0.154)	1.22699	2.08268	2.79527	0.713679	2.16965	2.1332	1.32009	2.65533	1.79315	2.70376	1.43064	2.79529	1.70493	1.46167	1.8692	2.02848	1.46454	1.89334	1.28289	1.41338	0.709987		0.248902	0.819563	0.593111	1.91541	2.83391	2.45149	2.52692	2.59568	2.42113	0.593137	2.42944	2.21167	2.05663	1.91213	1.94908	0.547973	0.455337	1.5588	1.37343	1.73187	1.40508	0.193093	0.467954	0.807894	2.51394	2.39996	2.43221
23 (-1.448, -0.330)	1.45799	2.31664	3.02921	0.940516	2.19842	2.38086	1.52774	2.85064	2.0029	2.94337	1.5654	3.00168	1.94171	1.67836	1.95409	2.18044	1.60918	2.14072	1.52451	1.57901	0.589441	0.248902		0.624003	0.433706	2.14045	3.07705	2.68759	2.76333	2.83337	2.62704	0.35867	2.53314	2.27165	2.05945	1.98334	1.96061	0.701257	0.208087	1.80503	1.62121	1.73349	1.39452	0.406277	0.703776	0.992639	2.6112	2.47775	2.66718
24 (-1.450, -0.954)	2.04112	2.65282	3.35037	1.3249	1.91073	2.89034	2.13849	3.00641	2.24282	3.30114	1.60125	3.19588	2.30481	1.96193	1.82148	2.21986	1.66825	2.65572	2.07977	1.70153	1.02917	0.819563	0.624003		0.856194	2.73222	3.45953	3.02752	3.10365	3.18035	2.82906	0.605733	2.41866	2.05607	1.71891	1.81332	1.64603	1.32517	0.469084	2.33377	2.0792	1.41223	1.07996	0.8764	1.2835	1.61309	2.47625	2.29749	3.0009
25 (-1.863, -0.204)	1.57894	2.65033	3.36064	1.29966	2.61386	2.5794	1.56848	3.24844	2.3842	3.25539	1.99529	3.38669	2.26873	2.05028	2.3866	2.60603	2.03647	2.33892	1.69204	1.99767	0.175932	0.593111	0.433706	0.856194		2.21546	3.37199	3.01329	3.08775	3.15311	3.01286	0.257769	2.9668	2.69854	2.462	2.41357	2.36874	0.720403	0.417901	1.99734	1.89333	2.13794	1.79587	0.785234	0.906097	1.01993	3.04453	2.90859	2.99655
26 (-0.675, 1.666)	0.692792	1.6312	2.06636	1.61529	3.4183	0.761221	0.650868	2.59031	1.89892	1.85321	2.35361	2.54792	1.42896	1.70014	2.90881	2.58747	2.3114	0.664465	0.708188	2.14796	2.17	1.91541	2.14045	2.73222	2.21546		1.82997	1.78265	1.82253	1.8338	2.29529	2.38993	3.21857	3.30093	3.43467	3.01119	3.30973	1.49851	2.34286	0.642252	1.06305	3.16921	2.94632	1.87016	1.44882	1.19557	3.32666	3.35412	1.7987
27 (1.128, 1.353)	1.99217	0.828001	0.391847	2.15362	3.04893	1.06985	2.21025	1.29636	1.34489	0.214581	2.16772	1.09924	1.15475	1.52658	2.51906	1.90609	2.08678	1.22816	1.80551	1.95184	3.41555	2.83391	3.07705	3.45953	3.37199	1.82997		0.484784	0.422538	0.34199	1.12004	3.42669	2.46247	2.80747	3.19771	2.63516	3.09134	2.73908	3.27139	1.50507	1.48001	3.07783	3.04334	2.67582	2.47021	2.5365	2.55554	2.71014	0.523482
28 (0.938, 0.907)	1.77099	0.375133	0.350223	1.74958	2.57016	1.05488	2.02575	0.934427	0.863155	0.28493	1.68551	0.806816	0.746583	1.0714	2.03708	1.43292	1.60419	1.12202	1.57286	1.47278	3.07437	2.45149	2.68759	3.02752	3.01329	1.78265	0.484784		0.0762758	0.155052	0.697622	3.04329	2.01117	2.33414	2.71468	2.15354	2.60751	2.42693	2.87397	1.31051	1.1605	2.59314	2.5634	2.28184	2.1294	2.2623	2.10837	2.24937	0.0410488
29 (1.001, 0.950)	1.83246	0.451399	0.280018	1.82557	2.62694	1.08473	2.08372	0.946194	0.933062	0.215177	1.75443	0.799411	0.822002	1.14691	2.09653	1.48586	1.67286	1.16571	1.63502	1.54354	3.14784	2.52692	2.76333	3.10365	3.08775	1.82253	0.422538	0.0762758		0.0828553	0.726483	3.11887	2.05433	2.38746	2.77526	2.21263	2.66919	2.49803	2.94996	1.36716	1.23024	2.65857	2.63338	2.35765	2.20239	2.33001	2.15004	2.29654	0.106212
30 (1.042, 1.022)	1.87326	0.527564	0.238027	1.89714	2.70695	1.08629	2.11893	0.998461	1.01578	0.132378	1.83727	0.835491	0.891738	1.22591	2.17761	1.56445	1.75571	1.18359	1.67718	1.62614	3.21042	2.59568	2.83337	3.18035	3.15311	1.8338	0.34199	0.155052	0.0828553		0.792652	3.18816	2.12743	2.46596	2.85666	2.29357	2.75094	2.55532	3.02135	1.40164	1.28593	2.74118	2.71613	2.42812	2.26404	2.38077	2.22218	2.37189	0.188605
31 (1.118, 0.233)	2.09121	0.667117	0.774703	1.71646	1.98278	1.64875	2.37554	0.297379	0.629366	0.907141	1.28717	0.374641	0.92577	0.968451	1.48476	0.840534	1.207	1.6412	1.89647	1.13381	3.1098	2.42113	2.62704	2.82906	3.01286	2.29529	1.12004	0.697622	0.726483	0.792652		2.98324	1.34584	1.72257	2.16102	1.59458	2.06732	2.55074	2.78422	1.71501	1.40798	2.10005	2.14761	2.23187	2.2155	2.46406	1.43677	1.60094	0.658645
32 (-1.786, -0.450)	1.72873	2.67326	3.38594	1.29839	2.42353	2.695	1.75259	3.20315	2.36034	3.29676	1.88997	3.35784	2.29692	2.03688	2.2367	2.51172	1.93945	2.45391	1.82	1.92107	0.425301	0.593137	0.35867	0.605733	0.257769	2.38993	3.42669	3.04329	3.11887	3.18816	2.98324		2.8267	2.5277	2.2581	2.25344	2.17087	0.89526	0.22366	2.1141	1.96129	1.93762	1.59528	0.764166	1.0038	1.20133	2.89871	2.74873	3.02343
33 (0.964, -1.104)	2.75881	1.82446	2.1184	1.93661	0.786179	2.75824	3.03881	1.25265	1.35675	2.24824	1.02229	1.5094	1.83147	1.51975	0.597537	0.640279	1.016	2.65915	2.60952	1.1405	3.11747	2.42944	2.53314	2.41866	2.9668	3.21857	2.46247	2.01117	2.05433	2.12743	1.34584	2.8267		0.5001	1.02981	0.616028	0.991074	2.81106	2.60304	2.57643	2.16027	1.14923	1.39082	2.25055	2.48257	2.8737	0.10824	0.278255	1.9702
34 (0.558, -1.396)	2.76172	2.08731	2.49322	1.84803	0.287863	2.94192	3.02446	1.68606	1.56539	2.59369	0.956268	1.94375	2.00581	1.62771	0.395133	0.901601	0.990576	2.80721	2.63949	1.15298	2.86086	2.21167	2.27165	2.05607	2.69854	3.30093	2.80747	2.33414	2.38746	2.46596	1.72257	2.5277	0.5001		0.530212	0.310177	0.502171	2.65903	2.3071	2.66594	2.24218	0.690611	0.983236	2.05121	2.35542	2.77269	0.496339	0.263245	2.29337
35 (0.109, -1.678)	2.82969	2.42507	2.91378	1.86643	0.254892	3.18325	3.066	2.16524	1.88531	2.98784	1.12203	2.41965	2.27123	1.85847	0.680618	1.32048	1.18682	3.01824	2.73967	1.35318	2.63383	2.05663	2.05945	1.71891	2.462	3.43467	3.19771	2.71468	2.77526	2.85666	2.16102	2.2581	1.02981	0.530212		0.567215	0.124952	2.562	2.04939	2.8247	2.41067	0.326198	0.666301	1.92761	2.29961	2.72894	1.02348	0.783171	2.67504
36 (0.351, -1.165)	2.45875	1.87616	2.34684	1.53855	0.430001	2.68485	2.71876	1.61075	1.34044	2.42426	0.658317	1.8623	1.75521	1.35979	0.117388	0.754255	0.701522	2.53839	2.34128	0.868332	2.57267	1.91213	1.98334	1.81332	2.41357	3.01119	2.63516	2.15354	2.21263	2.29357	1.59458	2.25344	0.616028	0.310177	0.567215		0.474597	2.35111	2.03096	2.38071	1.9579	0.562176	0.77501	1.74783	2.04566	2.46253	0.663923	0.495552	2.11357
37 (0.082, -1.556)	2.70569	2.31236	2.81383	1.74331	0.270823	3.06103	2.94311	2.08403	1.77208	2.8825	1.00018	2.3364	2.15163	1.73737	0.582596	1.22783	1.06637	2.89473	2.61493	1.23197	2.53923	1.94908	1.96061	1.64603	2.36874	3.30973	3.09134	2.60751	2.66919	2.75094	2.06732	2.17087	0.991074	0.502171	0.124952	0.474597		2.44876	1.95899	2.69993	2.28621	0.234401	0.575647	1.81569	2.18196	2.611	0.997677	0.764446	2.56815
38 (-1.429, 0.371)	0.861397	2.08554	2.77709	0.898178	2.65141	1.87882	0.857401	2.81707	1.9317	2.64525	1.78892	2.91358	1.70586	1.5915	2.29111	2.3272	1.80208	1.64064	0.988822	1.70822	0.70341	0.547973	0.701257	1.32517	0.720403	1.49851	2.73908	2.42693	2.49803	2.55532	2.55074	0.89526	2.81106	2.65903	2.562	2.35111	2.44876		0.882022	1.3009	1.26965	2.24172	1.92711	0.635972	0.344246	0.30608	2.90453	2.82128	2.41625
39 (-1.568, -0.500)	1.6632	2.50122	3.21291	1.12439	2.20856	2.5884	1.72361	2.99765	2.1656	3.13345	1.66994	3.15843	2.12986	1.84861	2.0133	2.29302	1.72102	2.34839	1.73235	1.70799	0.593448	0.455337	0.208087	0.469084	0.417901	2.34286	3.27139	2.87397	2.94996	3.02135	2.78422	0.22366	2.60304	2.3071	2.04939	2.03096	1.95899	0.882022		2.013	1.82318	1.72678	1.38426	0.595585	0.911176	1.18151	2.67521	2.52638	2.85236
40 (-0.357, 1.108)	0.488226	1.07371	1.63918	1.08021	2.79393	0.58231	0.71729	2.01238	1.26665	1.45935	1.72588	2.00532	0.809197	1.05795	2.2759	1.94644	1.67932	0.341576	0.314531	1.51381	2.00302	1.5588	1.80503	2.33377	1.99734	0.642252	1.50507	1.31051	1.36716	1.40164	1.71501	2.1141	2.57643	2.66594	2.8247	2.38071	2.69993	1.3009	2.013		0.423812	2.57403	2.37776	1.45915	1.11049	1.05605	2.68449	2.71319	1.31545
41 (-0.206, 0.712)	0.684446	0.838289	1.51	0.762214	2.37305	0.839329	0.971808	1.70078	0.884952	1.37624	1.30464	1.73646	0.485115	0.640682	1.8525	1.53624	1.25638	0.629982	0.494159	1.09038	1.93597	1.37343	1.62121	2.0792	1.89333	1.06305	1.48001	1.1605	1.23024	1.28593	1.40798	1.96129	2.16027	2.24218	2.41067	1.9579	2.28621	1.26965	1.82318	0.423812		2.16933	1.99221	1.2339	0.990205	1.10558	2.26807	2.29108	1.15234
42 (-0.130, -1.456)	2.54543	2.27727	2.82317	1.57726	0.499721	2.96768	2.77231	2.14902	1.73904	2.87351	0.929172	2.39465	2.08144	1.65996	0.643933	1.27512	1.00468	2.78916	2.46703	1.16072	2.3092	1.73187	1.73349	1.41223	2.13794	3.16921	3.07783	2.59314	2.65857	2.74118	2.10005	1.93762	1.14923	0.690611	0.326198	0.562176	0.234401	2.24172	1.72678	2.57403	2.16933		0.342546	1.60631	1.98716	2.41667	1.17229	0.952215	2.555
43 (-0.417, -1.269)	2.29761	2.22218	2.825	1.33314	0.833406	2.81625	2.50734	2.24141	1.70037	2.84792	0.881302	2.47316	1.97759	1.55635	0.816208	1.37122	0.963654	2.62124	2.23854	1.09153	1.96754	1.40508	1.39452	1.07996	1.79587	2.94632	3.04334	2.5634	2.63338	2.71613	2.14761	1.59528	1.39082	0.983236	0.666301	0.77501	0.575647	1.92711	1.38426	2.37776	1.99221	0.342546		1.29156	1.69169	2.11932	1.43266	1.23399	2.52761
44 (-1.079, -0.160)	1.17741	1.9105	2.62302	0.534293	2.02516	2.02241	1.31101	2.46372	1.60488	2.53905	1.24468	2.60628	1.53638	1.27613	1.69912	1.83764	1.27595	1.78535	1.20424	1.2212	0.902499	0.193093	0.406277	0.8764	0.785234	1.87016	2.67582	2.28184	2.35765	2.42812	2.23187	0.764166	2.25055	2.05121	1.92761	1.74783	1.81569	0.635972	0.595585	1.45915	1.2339	1.60631	1.29156		0.440368	0.84518	2.33715	2.23098	2.26117
45 (-1.097, 0.280)	0.759129	1.77695	2.47914	0.556411	2.36842	1.69121	0.871331	2.47808	1.59294	2.36119	1.46086	2.58121	1.39444	1.252	1.97874	1.9859	1.46918	1.45011	0.821833	1.36894	0.947048	0.467954	0.703776	1.2835	0.906097	1.44882	2.47021	2.1294	2.20239	2.26404	2.2155	1.0038	2.48257	2.35542	2.29961	2.04566	2.18196	0.344246	0.911176	1.11049	0.990205	1.98716	1.69169	0.440368		0.429532	2.57812	2.50538	2.11577
46 (-1.310, 0.653)	0.586247	1.94235	2.60998	0.937998	2.79448	1.62097	0.551519	2.7435	1.86613	2.46067	1.85812	2.81461	1.57434	1.53566	2.39078	2.34388	1.85779	1.38798	0.742032	1.74154	0.983676	0.807894	0.992639	1.61309	1.01993	1.19557	2.5365	2.2623	2.33001	2.38077	2.46406	1.20133	2.8737	2.77269	2.72894	2.46253	2.611	0.30608	1.18151	1.05605	1.10558	2.41667	2.11932	0.84518	0.429532		2.9723	2.91268	2.25608
47 (1.014, -1.200)	2.86435	1.92822	2.20685	2.03461	0.772607	2.86532	3.14369	1.32939	1.46421	2.34165	1.11728	1.58432	1.93932	1.62763	0.662439	0.748078	1.11471	2.76714	2.7161	1.24311	3.19734	2.51394	2.6112	2.47625	3.04453	3.32666	2.55554	2.10837	2.15004	2.22218	1.43677	2.89871	0.10824	0.496339	1.02348	0.663923	0.997677	2.90453	2.67521	2.68449	2.26807	1.17229	1.43266	2.33715	2.57812	2.9723		0.242739	2.06747
48 (0.815, -1.339)	2.85276	2.03724	2.37556	1.97709	0.530812	2.94021	3.12484	1.52477	1.54123	2.49556	1.05966	1.78232	2.0045	1.65779	0.531992	0.833871	1.07501	2.82432	2.71669	1.22313	3.06686	2.39996	2.47775	2.29749	2.90859	3.35412	2.71014	2.24937	2.29654	2.37189	1.60094	2.74873	0.278255	0.263245	0.783171	0.495552	0.764446	2.82128	2.52638	2.71319	2.29108	0.952215	1.23399	2.23098	2.50538	2.91268	0.242739		2.20832
49 (0.936, 0.866)	1.77142	0.351272	0.364128	1.72818	2.52981	1.07704	2.02911	0.899314	0.827248	0.320362	1.64903	0.778533	0.728157	1.04251	1.99718	1.39208	1.56756	1.13639	1.57275	1.43753	3.05968	2.43221	2.66718	3.0009	2.99655	1.7987	0.523482	0.0410488	0.106212	0.188605	0.658645	3.02343	1.9702	2.29337	2.67504	2.11357	2.56815	2.41625	2.85236	1.31545	1.15234	2.555	2.52761	2.26117	2.11577	2.25608	2.06747	2.20832
50 (0.989, 1.086)	1.82248	0.533165	0.304214	1.88605	2.7561	1.01092	2.06302	1.0768	1.0439	0.12524	1.86674	0.917907	0.880386	1.23413	2.2232	1.61769	1.78577	1.11666	1.62796	1.65139	3.18331	2.57871	2.81851	3.17967	3.13018	1.76219	0.301015	0.186124	0.136528	0.0830963	0.862699	3.17174	2.19014	2.51914	2.90071	2.33967	2.79335	2.5215	3.00893	1.34618	1.25216	2.7774	2.74278	2.41436	2.2363	2.33942	2.28614	2.43123	0.226294
51 (0.866, -0.889)	2.53263	1.59624	1.92462	1.73332	0.874467	2.52318	2.81448	1.09362	1.12122	2.04268	0.834334	1.35157	1.59535	1.28607	0.52212	0.404379	0.816075	2.4229	2.38015	0.926456	2.95862	2.26081	2.38056	2.31691	2.81366	2.98374	2.25726	1.79744	1.84395	1.91909	1.14995	2.68809	0.236282	0.593223	1.09342	0.584295	1.02934	2.61813	2.46489	2.34174	1.92676	1.14608	1.33809	2.07713	2.28472	2.66697	0.34442	0.452881	1.7564
52 (-0.083, -0.772)	1.91512	1.62747	2.22722	0.967812	0.929956	2.28207	2.16288	1.68696	1.10192	2.24944	0.283746	1.90597	1.40332	0.980337	0.530125	0.849416	0.366191	2.10507	1.81658	0.495586	2.01991	1.34002	1.43478	1.37906	1.86843	2.50885	2.44584	1.96507	2.03478	2.11756	1.56602	1.73317	1.09838	0.894571	0.926121	0.585496	0.801175	1.76583	1.5097	1.89986	1.48909	0.685613	0.598803	1.169	1.46113	1.88047	1.17754	1.06202	1.92909
53 (1.085, 1.198)	1.92715	0.680642	0.283016	2.02813	2.88809	1.06137	2.15851	1.1545	1.18851	0.0604401	2.01116	0.970786	1.02361	1.38155	2.35832	1.74553	1.92995	1.19267	1.73554	1.79712	3.31416	2.71723	2.95819	3.32526	3.2644	1.82116	0.160854	0.326021	0.26184	0.181177	0.965564	3.31037	2.30518	2.64699	3.0371	2.47437	2.93096	2.64653	3.14986	1.44481	1.37945	2.91889	2.88827	2.55481	2.36724	2.45623	2.39905	2.55133	0.363902
54 (-1.874, 0.486)	1.15882	2.51429	3.1922	1.35599	3.04577	2.19399	1.04107	3.27228	2.38727	3.04701	2.23302	3.36245	2.13943	2.04799	2.71795	2.78331	2.2506	1.96583	1.32715	2.16281	0.56546	0.878638	0.920506	1.50112	0.690088	1.68226	3.12469	2.84334	2.9122	2.96485	3.00268	0.940128	3.25305	3.07515	2.93516	2.77064	2.82767	0.459619	1.03239	1.63956	1.68324	2.61015	2.28098	1.02437	0.803844	0.588205	3.34412	3.24982	2.83558
55 (0.966, 0.929)	1.79807	0.410703	0.318101	1.78477	2.59808	1.06601	2.05105	0.941515	0.896547	0.251032	1.71856	0.804848	0.781339	1.1069	2.06613	1.45904	1.63713	1.13999	1.60028	1.50657	3.10793	2.48627	2.72259	3.06313	3.04745	1.7989	0.453894	0.035609	0.0408167	0.120104	0.712404	3.07817	2.033	2.36053	2.74425	2.18244	2.63755	2.45914	2.90916	1.33505	1.19192	2.62477	2.5969	2.31688	2.16268	2.29267	2.12954	2.27302	0.0697782
56 (0.940, -1.313)	2.906	2.02654	2.32866	2.05032	0.65393	2.94954	3.18174	1.45875	1.54728	2.45834	1.13003	1.71459	2.01795	1.68866	0.629076	0.831285	1.13728	2.84305	2.76396	1.27696	3.17079	2.49724	2.58241	2.41681	3.01441	3.38861	2.67262	2.22	2.26382	2.33723	1.55621	2.85934	0.210373	0.390913	0.907627	0.60731	0.891747	2.90655	2.63648	2.74653	2.32679	1.07951	1.35771	2.32503	2.58593	2.98792	0.135074	0.127675	2.179
57 (1.129, 1.041)	1.96064	0.608449	0.157166	1.98183	2.7487	1.15711	2.20475	0.991492	1.08069	0.102616	1.89926	0.809944	0.977325	1.303	2.22389	1.60275	1.81732	1.26321	1.76491	1.69173	3.29872	2.68194	2.919	3.26056	3.24069	1.9092	0.312002	0.233317	0.157051	0.0890505	0.808075	3.27419	2.15134	2.503	2.90402	2.33917	2.80011	2.64429	3.1062	1.48751	1.37494	2.79644	2.77961	2.5135	2.35249	2.46967	2.24395	2.40062	0.260526
58 (0.853, -1.439)	2.95648	2.14044	2.46689	2.07495	0.526636	3.0466	3.22763	1.60554	1.64705	2.59099	1.15982	1.86217	2.11112	1.76464	0.621575	0.937777	1.17763	2.93124	2.82163	1.32751	3.14373	2.48331	2.55431	2.35352	2.9836	3.46061	2.80551	2.34754	2.39358	2.46825	1.69287	2.81823	0.352911	0.298117	0.781445	0.571909	0.779827	2.91267	2.59672	2.81981	2.39756	0.983147	1.28133	2.31699	2.59951	3.00916	0.28817	0.106977	2.30649
59 (-1.625, 0.705)	0.843938	2.25705	2.91705	1.22409	3.0316	1.8734	0.709662	3.06245	2.18405	2.76148	2.13757	3.13362	1.89162	1.85197	2.65566	2.64551	2.14338	1.64924	1.02303	2.03579	0.851193	0.928703	1.05003	1.6682	0.939641	1.3513	2.82823	2.57095	2.6374	2.68577	2.78331	1.16617	3.15839	3.0298	2.94711	2.72057	2.83301	0.387262	1.20635	1.3305	1.41902	2.62773	2.31429	1.02291	0.677797	0.319263	3.25474	3.18301	2.56606
60 (-1.407, -0.672)	1.75993	2.45205	3.15829	1.09305	1.98469	2.63019	1.85334	2.87991	2.07649	3.0949	1.51245	3.05419	2.09201	1.77574	1.81557	2.13815	1.57035	2.39338	1.80491	1.57666	0.829038	0.535303	0.344449	0.28526	0.653422	2.44991	3.24451	2.82706	2.90333	2.97779	2.68228	0.439232	2.41003	2.09413	1.81942	1.82582	1.73164	1.04323	0.235595	2.06662	1.83245	1.49846	1.15607	0.608053	1.0012	1.32855	2.47791	2.31995	2.80269
61 (-0.412, -0.248)	1.30793	1.40349	2.09552	0.349185	1.5476	1.81779	1.5473	1.81489	0.995124	2.05396	0.598359	1.97725	1.07449	0.707215	1.11873	1.1668	0.615436	1.61149	1.22725	0.548432	1.57509	0.865122	1.03924	1.25534	1.45167	1.93198	2.22144	1.77666	1.8525	1.93055	1.60383	1.38877	1.62053	1.50293	1.52195	1.19292	1.39818	1.19057	1.18315	1.35711	0.981853	1.24048	1.02101	0.67278	0.864875	1.27209	1.71458	1.64189	1.74874
62 (-0.601, -1.340)	2.34232	2.37512	2.99403	1.39305	0.984594	2.92283	2.53532	2.43168	1.86245	3.00842	1.05236	2.66076	2.11274	1.69585	1.01271	1.56435	1.13473	2.71955	2.29924	1.25142	1.87251	1.36266	1.31815	0.932629	1.69798	3.00691	3.20026	2.72351	2.79473	2.87724	2.33008	1.482	1.58269	1.16035	0.786349	0.967951	0.716341	1.90082	1.28089	2.46013	2.08967	0.485074	0.197223	1.27314	1.69423	2.11536	1.62106	1.416	2.68864
63 (-1.511, 1.086)	0.686604	2.17928	2.79062	1.38462	3.2636	1.63461	0.442797	3.05442	2.20335	2.61356	2.30102	3.09315	1.84257	1.8929	2.84475	2.74716	2.29325	1.43246	0.886148	2.16497	1.24639	1.26282	1.4174	2.04091	1.33716	1.01749	2.65247	2.45553	2.51568	2.5538	2.76392	1.56042	3.3048	3.23127	3.20376	2.92131	3.0851	0.719687	1.58702	1.15421	1.35753	2.89291	2.5967	1.31876	0.906108	0.477378	3.40609	3.36019	2.45687
64 (-1.526, 1.133)	0.709358	2.203	2.80759	1.42981	3.31079	1.63781	0.453357	3.08432	2.23686	2.62801	2.34518	3.1197	1.87017	1.92887	2.89001	2.78684	2.33659	1.43996	0.908812	2.20713	1.28476	1.31183	1.46508	2.08838	1.37882	1.00414	2.6631	2.47434	2.53362	2.5704	2.79298	1.60421	3.34728	3.27703	3.25191	2.96714	3.13311	0.768149	1.63354	1.16927	1.38551	2.94138	2.64565	1.36809	0.954804	0.526361	3.44884	3.40457	2.47644
65 (0.932, -0.555)	2.34484	1.28063	1.58424	1.63802	1.19177	2.23347	2.63258	0.773114	0.846362	1.7035	0.831001	1.02865	1.32439	1.07247	0.749003	0.211835	0.781543	2.15164	2.1782	0.833367	2.94915	2.24018	2.39061	2.41519	2.81695	2.7414	1.91804	1.46201	1.50658	1.58083	0.809654	2.72003	0.549932	0.920411	1.39229	0.842414	1.3132	2.5361	2.5006	2.10407	1.70304	1.39271	1.5263	2.04943	2.1941	2.54673	0.650192	0.792682	1.42101
66 (1.399, 0.748)	2.2432	0.76919	0.271459	2.10598	2.56711	1.53034	2.50463	0.668506	1.07659	0.491806	1.8399	0.443227	1.14721	1.37118	2.07126	1.42718	1.75787	1.60911	2.04392	1.66107	3.47369	2.81919	3.04426	3.31868	3.39808	2.26808	0.662922	0.487649	0.446327	0.450028	0.586674	3.40286	1.9024	2.30305	2.74765	2.18125	2.65385	2.85302	3.21879	1.79252	1.6054	2.68243	2.71406	2.63912	2.5395	2.71067	1.98568	2.16717	0.4778
67 (-1.418, 0.095)	1.07116	2.1346	2.84099	0.830063	2.4458	2.04921	1.11093	2.79104	1.91139	2.72808	1.65262	2.91018	1.7518	1.5713	2.12182	2.22676	1.67708	1.80825	1.16668	1.60493	0.582843	0.288647	0.426058	1.04949	0.536121	1.73784	2.83984	2.492	2.56566	2.62886	2.53975	0.657609	2.66674	2.47541	2.33993	2.17186	2.23065	0.276219	0.613616	1.46693	1.36001	2.01607	1.69189	0.4242	0.370494	0.568356	2.75529	2.6538	2.47705
68 (0.521, -0.380)	1.9255	1.07574	1.56611	1.19147	1.22697	1.93843	2.21016	0.968248	0.548767	1.62726	0.455386	1.18643	1.00179	0.671193	0.68605	0.241901	0.384666	1.82209	1.76832	0.393859	2.51716	1.80719	1.96963	2.05288	2.39049	2.36992	1.83623	1.35287	1.41397	1.49568	0.855674	2.30806	0.848779	1.01667	1.36182	0.803197	1.25527	2.08962	2.09244	1.72772	1.31187	1.25761	1.29235	1.61505	1.74743	2.1023	0.956791	1.00305	1.31329
69 (-0.314, -0.324)	1.41298	1.38676	2.06487	0.466641	1.43399	1.86867	1.65883	1.7347	0.944299	2.03675	0.475446	1.9075	1.0792	0.685741	0.996049	1.05552	0.496299	1.67076	1.3223	0.445001	1.68229	0.972967	1.13402	1.299	1.55364	2.02248	2.21172	1.75581	1.83093	1.91062	1.53651	1.47738	1.49723	1.38187	1.41854	1.07215	1.29408	1.31387	1.26629	1.43265	1.04161	1.14686	0.950597	0.782382	0.988891	1.39519	1.5909	1.51818	1.72586
70 (-0.520, -0.490)	1.5133	1.64909	2.32941	0.547366	1.40639	2.08013	1.73167	1.97695	1.20711	2.29952	0.624497	2.15889	1.33236	0.94823	1.05014	1.24516	0.673003	1.87076	1.45348	0.671585	1.51633	0.82365	0.941692	1.03932	1.37312	2.16156	2.47236	2.01925	2.09453	2.17393	1.79047	1.26663	1.606	1.40816	1.34424	1.10194	1.22424	1.25204	1.04805	1.60629	1.24234	1.04176	0.78578	0.649139	0.9622	1.38944	1.69034	1.5821	1.98964
71 (0.836, 1.087)	1.66976	0.446346	0.452305	1.76062	2.72568	0.873506	1.91007	1.14124	0.981273	0.271229	1.79991	1.00945	0.759822	1.13661	2.18645	1.60085	1.72039	0.967787	1.47556	1.57822	3.04165	2.44617	2.68785	3.06455	2.99187	1.61814	0.394994	0.206891	0.214462	0.216012	0.899355	3.03928	2.19474	2.49851	2.85898	2.30363	2.74845	2.37547	2.88059	1.19318	1.10742	2.7203	2.66847	2.28522	2.09469	2.18945	2.29392	2.42609	0.242572
72 (1.266, 0.442)	2.16767	0.680779	0.549131	1.89535	2.23348	1.60087	2.4441	0.377482	0.821068	0.717008	1.53402	0.253308	1.01357	1.14537	1.74003	1.09498	1.45297	1.6309	1.96908	1.36986	3.28317	2.60704	2.82166	3.05376	3.19499	2.2947	0.921393	0.569042	0.572965	0.621752	0.256096	3.17968	1.57522	1.96965	2.41517	1.84924	2.32247	2.69594	2.98646	1.75433	1.49656	2.3561	2.4	2.42104	2.36855	2.58463	1.66122	1.83722	0.537286
73 (-1.350, -0.856)	1.91853	2.51365	3.21213	1.1855	1.85368	2.75461	2.02603	2.87938	2.1075	3.1617	1.48169	3.06563	2.16493	1.82381	1.7298	2.10365	1.54645	2.52076	1.95112	1.57332	1.00545	0.70632	0.535051	0.140014	0.829622	2.61077	3.31966	2.88844	2.9646	3.04114	2.69758	0.595762	2.32725	1.98294	1.67462	1.72884	1.59393	1.22954	0.417445	2.20076	1.94097	1.35956	1.02032	0.746898	1.16383	1.50953	2.3889	2.21822	2.86201
74 (-0.155, 0.067)	1.14488	1.00374	1.70507	0.434226	1.73703	1.45534	1.42049	1.52806	0.654836	1.65269	0.673547	1.65736	0.667956	0.326198	1.2329	1.0523	0.638236	1.26719	1.01247	0.485242	1.82714	1.13865	1.35257	1.64908	1.72937	1.68143	1.81656	1.3785	1.45466	1.53129	1.28378	1.71098	1.61969	1.62749	1.76486	1.33186	1.64021	1.30977	1.52252	1.06042	0.647013	1.52321	1.36145	0.951475	0.965781	1.29515	1.72391	1.70814	1.35229
75 (-0.534, -1.612)	2.61989	2.58046	3.17159	1.66591	0.884163	3.17479	2.81508	2.54941	2.05453	3.20156	1.23222	2.7889	2.33992	1.91846	1.06413	1.67317	1.31391	2.97681	2.57294	1.44865	2.11187	1.63414	1.57446	1.12784	1.93616	3.28103	3.39904	2.91756	2.98665	3.06948	2.47652	1.70814	1.58179	1.11316	0.646378	0.991481	0.61854	2.17562	1.51845	2.72575	2.34703	0.433073	0.362406	1.55091	1.97399	2.39424	1.60189	1.37635	2.88121
76 (0.143, -1.435)	2.61422	2.18054	2.67838	1.6583	0.261628	2.94093	2.85763	1.95144	1.64055	2.74778	0.880003	2.20313	2.02656	1.61502	0.447294	1.09286	0.943053	2.77865	2.51694	1.11006	2.52143	1.90871	1.93709	1.66403	2.35359	3.20707	2.95689	2.47325	2.53464	2.6163	1.93206	2.16593	0.885213	0.416829	0.245367	0.340828	0.135506	2.39433	1.94981	2.59169	2.17518	0.273807	0.584086	1.76604	2.11632	2.54381	0.902145	0.678823	2.43381
77 (-0.471, -1.337)	2.35567	2.30767	2.9118	1.395	0.860584	2.89285	2.55979	2.32556	1.78673	2.93426	0.968062	2.55823	2.06019	1.63956	0.888	1.45408	1.05043	2.69565	2.30178	1.17752	1.96808	1.42867	1.40306	1.05125	1.79481	3.00992	3.12936	2.64968	2.71977	2.80251	2.23379	1.58619	1.45379	1.03069	0.672816	0.839802	0.594786	1.95832	1.37985	2.44766	2.06607	0.361168	0.0868332	1.32476	1.73394	2.15963	1.49131	1.286	2.61397
78 (-1.077, -1.083)	2.08854	2.46256	3.13807	1.23638	1.51607	2.83038	2.234	2.71202	2.00668	3.11284	1.29051	2.91677	2.14192	1.76158	1.4464	1.89091	1.36462	2.60607	2.0895	1.42612	1.35505	0.949245	0.839434	0.394677	1.17917	2.77824	3.28575	2.83202	2.90709	2.98684	2.55927	0.950458	2.04111	1.66469	1.32688	1.43035	1.2518	1.496	0.762214	2.30627	1.99516	1.01781	0.685708	0.923002	1.36315	1.75157	2.09427	1.90924	2.80192
79 (1.222, -0.205)	2.37597	1.07197	1.19731	1.82929	1.64088	2.0624	2.66566	0.322531	0.819774	1.35034	1.17467	0.580489	1.2444	1.1381	1.19998	0.583124	1.10686	2.02808	2.19081	1.09758	3.20185	2.49452	2.67292	2.77499	3.085	2.66444	1.56083	1.14769	1.17595	1.24013	0.450178	3.01796	0.935289	1.36359	1.84621	1.29624	1.76771	2.71285	2.80555	2.05358	1.69708	1.84198	1.95408	2.30144	2.36917	2.67342	1.01651	1.20483	1.10853
80 (1.377, -0.701)	2.78175	1.57794	1.69489	2.10563	1.3616	2.56462	3.07122	0.78101	1.24032	1.86143	1.28421	1.01963	1.70368	1.50971	1.06638	0.6794	1.24172	2.5137	2.60763	1.3015	3.41284	2.70489	2.84926	2.8383	3.2779	3.13263	2.06904	1.66685	1.69327	1.75526	0.969246	3.17294	0.577042	1.07414	1.60074	1.12604	1.55179	3.0038	2.95185	2.50584	2.1219	1.68555	1.88177	2.51488	2.6614	3.00887	0.617066	0.850228	1.62787
81 (1.227, 0.694)	2.07932	0.595013	0.301347	1.92581	2.45125	1.41375	2.34496	0.63112	0.903826	0.463186	1.68237	0.459576	0.96981	1.19246	1.94273	1.30446	1.60002	1.47284	1.87977	1.49652	3.29383	2.63896	2.8643	3.1436	3.21784	2.13597	0.666395	0.359013	0.341485	0.376575	0.473711	3.22287	1.81713	2.19446	2.62227	2.05506	2.52458	2.67557	3.03935	1.63721	1.43311	2.54243	2.56049	2.45906	2.36059	2.53733	1.90594	2.07433	0.338031
82 (-0.799, 1.047)	0.0644981	1.47486	2.07775	1.01594	2.88104	0.981421	0.293073	2.37754	1.56183	1.90327	1.83837	2.39809	1.15695	1.28615	2.39947	2.17872	1.80965	0.755246	0.187	1.65749	1.62338	1.29079	1.52228	2.10423	1.64228	0.631298	1.95114	1.74263	1.80261	1.84117	2.08266	1.79309	2.78118	2.79458	2.8723	2.49308	2.74805	0.924054	1.72759	0.446189	0.681083	2.59086	2.34729	1.23905	0.822857	0.645257	2.88721	2.88062	1.74442
83 (0.712, 1.144)	1.55057	0.460995	0.586315	1.69791	2.76282	0.737408	1.78501	1.2526	1.00049	0.390021	1.80647	1.13426	0.714659	1.11536	2.21966	1.65405	1.72887	0.833706	1.35865	1.57972	2.95034	2.37088	2.61501	3.01261	2.9065	1.48198	0.46555	0.327483	0.348076	0.35183	0.997375	2.96325	2.26208	2.54466	2.8857	2.33705	2.77253	2.27627	2.8109	1.06961	1.01457	2.73294	2.66406	2.21542	2.00474	2.08076	2.36337	2.48514	0.357015
84 (0.196, -1.576)	2.76482	2.30756	2.78572	1.80828	0.155168	3.08362	3.0078	2.03167	1.76894	2.86313	1.02441	2.28632	2.16504	1.75658	0.554669	1.19004	1.08485	2.92402	2.66742	1.25269	2.64385	2.0438	2.06283	1.7596	2.47424	3.35696	3.07371	2.5915	2.65117	2.73227	2.03041	2.27952	0.901448	0.404282	0.134063	0.439256	0.115741	2.53603	2.06627	2.74038	2.32305	0.347385	0.685579	1.90543	2.26199	2.69007	0.900278	0.66282	2.55166
85 (0.887, 0.947)	1.71856	0.362041	0.393468	1.72563	2.5981	0.990196	1.97059	0.993924	0.873422	0.288919	1.69611	0.870842	0.719901	1.06301	2.06212	1.46598	1.61539	1.05979	1.52105	1.4797	3.03921	2.42353	2.66138	3.01254	2.98116	1.71954	0.472141	0.0648151	0.114039	0.172192	0.750438	3.01605	2.05244	2.36599	2.73787	2.17895	2.62926	2.38655	2.84971	1.25438	1.11798	2.60935	2.5712	2.25624	2.09312	2.21658	2.15075	2.28713	0.0946678
86 (1.469, -0.404)	2.68999	1.37746	1.40801	2.10813	1.63421	2.36734	2.9799	0.493429	1.13213	1.58702	1.37642	0.717157	1.56157	1.44159	1.27516	0.751513	1.31894	2.34071	2.50607	1.34033	3.46215	2.75238	2.91794	2.97036	3.338	2.98021	1.78978	1.41445	1.4326	1.48856	0.727303	3.25533	0.863148	1.34684	1.86351	1.35242	1.80302	2.99984	3.03852	2.37074	2.01273	1.91403	2.0749	2.55966	2.6556	2.97323	0.916865	1.14103	1.37731
87 (0.869, 1.447)	1.7601	0.793233	0.61255	2.01718	3.08596	0.8021	1.96443	1.45695	1.33341	0.385406	2.14519	1.29003	1.05125	1.4563	2.54559	1.96229	2.06697	0.975683	1.58024	1.91954	3.22506	2.6734	2.91997	3.33805	3.19212	1.55945	0.27553	0.54439	0.51423	0.458862	1.23927	3.26307	2.55277	2.85996	3.21609	2.66287	3.10441	2.53744	3.11926	1.27201	1.30225	3.07008	3.00507	2.5253	2.28627	2.31915	2.65097	2.78652	0.58485
88 (-1.109, -1.100)	2.1094	2.49703	3.17333	1.26484	1.54068	2.85897	2.25129	2.74822	2.04231	3.1474	1.32666	2.953	2.17525	1.79611	1.47888	1.92657	1.40082	2.63393	2.11308	1.46227	1.34697	0.95994	0.841321	0.370941	1.17104	2.79984	3.31985	2.86675	2.94187	3.02154	2.59546	0.938525	2.073	1.69308	1.34819	1.46145	1.27531	1.5054	0.755434	2.33255	2.02454	1.04172	0.712338	0.940479	1.38005	1.76449	2.12535	1.93879	2.83676
89 (-0.867, 1.246)	0.257529	1.59879	2.1601	1.22496	3.09069	0.971173	0.22685	2.5253	1.73464	1.97185	2.04554	2.52937	1.30762	1.474	2.60667	2.37023	2.0152	0.771918	0.369673	1.86119	1.72161	1.4574	1.67968	2.27594	1.75912	0.461805	1.99787	1.83656	1.89131	1.9221	2.22854	1.92898	2.9791	3.0018	3.08259	2.70119	2.95834	1.03994	1.88147	0.528341	0.849751	2.80071	2.55494	1.42189	0.993004	0.740201	3.08562	3.08405	1.84261
90 (0.372, 1.362)	1.25891	0.720544	0.979018	1.62388	2.95708	0.335049	1.46032	1.62651	1.20001	0.76301	1.93705	1.52871	0.781637	1.20248	2.411	1.90499	1.86689	0.47289	1.08372	1.70413	2.75108	2.23629	2.48501	2.94678	2.72903	1.09024	0.756054	0.72621	0.751921	0.751332	1.3532	2.81786	2.53606	2.76426	3.05136	2.52709	2.93238	2.05565	2.68899	0.771983	0.869818	2.86236	2.74676	2.10283	1.82447	1.82532	2.64121	2.73709	0.751074
91 (-1.485, 0.864)	0.666217	2.12414	2.76592	1.20853	3.06821	1.68101	0.502109	2.96358	2.09594	2.60168	2.1288	3.0197	1.76966	1.77323	2.664	2.6023	2.12645	1.46225	0.856286	2.00628	1.05566	1.04004	1.19457	1.81834	1.13292	1.13987	2.65836	2.42338	2.48749	2.53193	2.67839	1.34803	3.14176	3.04655	3.00043	2.73637	2.88303	0.49617	1.36652	1.15409	1.288	2.68671	2.38544	1.10155	0.701142	0.274128	3.24116	3.18484	2.421
92 (0.905, 0.901)	1.73833	0.345036	0.383704	1.71789	2.55696	1.03136	1.99374	0.945021	0.841343	0.309726	1.66411	0.825218	0.714236	1.04324	2.02232	1.42243	1.58302	1.09391	1.54009	1.44988	3.04118	2.41916	2.65555	2.99784	2.98041	1.75546	0.504017	0.033541	0.107782	0.182784	0.701137	3.01109	2.00587	2.32306	2.69905	2.13899	2.59117	2.39342	2.84228	1.27886	1.12696	2.57423	2.54098	2.24988	2.0961	2.22884	2.10383	2.24181	0.0467547
93 (1.215, 1.231)	2.06003	0.795343	0.248131	2.15455	2.95542	1.1783	2.2894	1.16179	1.28557	0.145086	2.10579	0.956601	1.14881	1.49556	2.4319	1.80864	2.024	1.31895	1.8689	1.89636	3.44695	2.84665	3.08679	3.44622	3.39607	1.93941	0.149843	0.426269	0.35321	0.271312	1.0027	3.43973	2.34845	2.70791	3.11216	2.54702	3.0085	2.78035	3.27742	1.5768	1.51281	3.00483	2.98554	2.68278	2.49995	2.59031	2.4393	2.60094	0.459419
94 (0.163, -1.517)	2.6978	2.25628	2.74468	1.74081	0.202615	3.02346	2.94039	2.00362	1.71682	2.81804	0.962998	2.25698	2.10737	1.69704	0.511332	1.15321	1.02505	2.86211	2.60111	1.19243	2.58329	1.97914	2.00107	1.70843	2.41426	3.29146	3.02789	2.54488	2.60544	2.68685	1.99362	2.22196	0.901205	0.413117	0.169815	0.399059	0.0898999	2.46962	2.00765	2.67601	2.25934	0.299282	0.630796	1.83957	2.19472	2.62271	0.908124	0.675861	2.50524
95 (-0.645, -1.411)	2.40919	2.45864	3.07694	1.46507	1.01187	3.00214	2.5975	2.50906	1.94577	3.09186	1.1347	2.73949	2.19556	1.77902	1.07668	1.63973	1.21711	2.7976	2.37003	1.33476	1.89011	1.4047	1.34661	0.925675	1.71475	3.07715	3.28378	2.80696	2.87813	2.96065	2.41058	1.49178	1.63803	1.20309	0.799878	1.02593	0.741319	1.94684	1.29686	2.53541	2.16791	0.516962	0.268604	1.32414	1.75037	2.16848	1.67236	1.46177	2.77206
96 (0.522, 1.251)	1.37776	0.571683	0.79946	1.63387	2.85119	0.519351	1.59813	1.44756	1.08342	0.590526	1.85539	1.34361	0.711794	1.13344	2.30508	1.77266	1.78163	0.627382	1.19231	1.62378	2.82667	2.2787	2.52596	2.95818	2.79379	1.2669	0.614524	0.539807	0.565723	0.568191	1.17964	2.8671	2.39612	2.64724	2.95797	2.42204	2.84128	2.14028	2.72655	0.890556	0.905817	2.78441	2.68926	2.13404	1.88786	1.92713	2.49989	2.60652	0.56535
97 (0.994, 1.079)	1.82712	0.53138	0.297321	1.88642	2.75046	1.01838	2.06825	1.06848	1.04016	0.124036	1.86297	0.909316	0.880592	1.23242	2.21788	1.61161	1.78194	1.1231	1.63242	1.64802	3.18544	2.57974	2.81933	3.17903	3.13186	1.76922	0.305011	0.180887	0.12919	0.0745185	0.855039	3.17273	2.18321	2.51311	2.89556	2.33431	2.78836	2.52432	3.0095	1.35131	1.25487	2.77301	2.73935	2.41505	2.23846	2.34305	2.27909	2.42462	0.220756
98 (0.994, 1.222)	1.83956	0.643481	0.366083	1.96785	2.88968	0.967323	2.06822	1.20325	1.16744	0.135602	1.98966	1.03266	0.967635	1.3403	2.35543	1.75276	1.90921	1.09962	1.64911	1.77143	3.23977	2.65106	2.89345	3.27233	3.19311	1.72705	0.187395	0.319939	0.27209	0.205679	0.996743	3.24407	2.32619	2.65406	3.03203	2.47209	2.92387	2.5681	3.08693	1.3558	1.30388	2.90432	2.86287	2.49144	2.29339	2.37322	2.42208	2.56725	0.360694
99 (-0.913, -1.009)	2.00168	2.29644	2.96656	1.11032	1.39232	2.69898	2.16592	2.53214	1.83285	2.94592	1.11059	2.73739	1.98328	1.59556	1.28262	1.71232	1.18476	2.4791	1.98768	1.24812	1.41909	0.927311	0.864445	0.539809	1.2452	2.68557	3.12165	2.66407	2.73881	2.81904	2.38066	1.03663	1.8794	1.52106	1.22149	1.27359	1.13544	1.47331	0.829522	2.1888	1.86056	0.901609	0.560014	0.865076	1.30207	1.70876	1.93644	1.75923	2.63333
100 (-1.531, -1.265)	2.3621	2.91558	3.60278	1.62003	1.90973	3.19889	2.45903	3.20035	2.47912	3.56605	1.77936	3.40299	2.57916	2.21746	1.91224	2.37898	1.85294	2.96604	2.39808	1.90941	1.27552	1.14079	0.938677	0.321375	1.11173	3.05344	3.73152	3.2884	3.36411	3.44248	3.04322	0.853961	2.50019	2.0931	1.6912	1.88465	1.63904	1.63918	0.765894	2.64753	2.37995	1.41396	1.11401	1.19387	1.6048	1.93069	2.54583	2.34717	3.25995
101 (-0.264, -1.353)	2.4116	2.23084	2.80573	1.44307	0.65997	2.87733	2.63144	2.17561	1.69852	2.84271	0.876604	2.41476	2.01127	1.58818	0.702214	1.29953	0.956666	2.691	2.34142	1.10128	2.1402	1.56642	1.56473	1.25132	1.96901	3.04685	3.04304	2.55977	2.62755	2.7104	2.10364	1.76972	1.25299	0.823124	0.494726	0.643093	0.401155	2.08072	1.55821	2.46276	2.06581	0.169012	0.174542	1.44481	1.83319	2.26233	1.28713	1.07909	2.52269
[truncated: 52 more columns]

## Sheet: Relevance
ID	S1	S2	S3	S4	S5	S6	S7	S8	S9	S10	S11	S12	S13	S14	S15	S16	S17	S18	S19	S20	S21	S22	S23	S24	S25	S26	S27	S28	S29	S30	S31	S32	S33	S34	S35	S36	S37	S38	S39	S40	S41	S42	S43	S44	S45	S46	S47	S48	S49
1	1	2	3	2	3	1	1	3	2	3	2	3		3	2	2	2	3	1	2	1	3	3	3	3		3	2	3		3	2	2	3	2	3	3	1	1	1	1	3	2	2	2	1	3	3	3
2	1	1	1	3	3	1	1	2	1	1	1	1	1	3	1	1	2	1	1	1	1	3	2	3	2	1	2	2	1	1	2	1	1	3	3	1	3	1	1	1	1	1	1	1	2	2	1	1	1
3	1	2	3	1	2	3	1	3	1	3	2	2	1	3	1	1	1	2	2	2	1	1	1	2	1	1	3	3	3	1	3	1	2	3	2	2	2	3	2	3	3	2	2	1	1	3	3	3	3
4	1	2	3	1	3	2	1	3	2	3	3	3	1	1	2	3	3	3	2	3	3	1	1	3	1	3	3	3	1	3	3	1	3	3	1	1	3	3	1	1	1	3	3	2	3	3	3	3	3
5	1	3	3	1	2	1	2	2	1	3	2	3	2	1	1	1	1	3	2	2	2	1	2	2	2	2	3	3	3	3	3	1	2	1	1	1	2	1	1	3	3	2	1	1	1	3	2	1	3
6					1	1	1	3	1	3							1	3	1			1		3	3	2		3		3	3	1			1		2			1					2	1			3
7	3	2	3	1	3	3	3	3	1	3	3	3	3	3	1	1	2	3	1	2	3	1	3	3	3	1	3	3	3	2	3	3	3	3	3	2	3	3	3	1	1	3	3	2	2	3	3	3	3
8	1	2	3	2	3	3	2	3	1	3	3	3	3	3	2	3	2	2	1	2	2	2	3	2	2	1	3	3	1	3	3	1	3	3	3	3	3	1	1	1	1	3	3	1	1	2	3	3	3
9	1	3	3	1	2	3	3	3	1	3	3	3	3	2	1	1	1	3	1	3	1	1	1	1	1	1	3	3	3	1	3	1	1	3	2	1	3	3	2	3	3	1	3	1	1	1	3	2	3
10	1	3	3	2	3	3	1	3	3	3	3	3	3	3	3	3	3	3	1	3	3	3	3	3	3	3	3	3	1	3	3	3	3	3	3	2	3	3	3	3	3	3	2	2	1	3	1	3	3
11	1	2	3	1	2	2	1	3	1	2	3	3	1	3	1	1	1	2	1	3	1	3	3	3	3	1	3	2	2	1	3	3	3	1	3	2	3	3	3	1	1	3	3	1	2	2	3	1	3
12	1	1	1	3	3	2	1	1	3	2	3	2	1	1	3	1	3	2	1	3	3	2	2	3	3	1	2	2	1	1	1	3	3	3	3	3	3	3	3	1	1	1	3	3	2	2	3	2	3
[truncated: 52 more columns]

## Sheet: Importance
ID	S1	S2	S3	S4	S5	S6	S7	S8	S9	S10	S11	S12	S13	S14	S15	S16	S17	S18	S19	S20	S21	S22	S23	S24	S25	S26	S27	S28	S29	S30	S31	S32	S33	S34	S35	S36	S37	S38	S39	S40	S41	S42	S43	S44	S45	S46	S47	S48	S49
1		2	2	1	2	1	1	2	2	2	2	3	1	2	1	2	2	2	1	2	1	3	3	3	3	1	3	2	2	1	3	2		2	1	2	2	2	1	1		3	2	2	2	2	3	2	3
2	1	1	1	2	1	1	1	1	1	1	1	1	1	2	1	1	2	1	1	1	1	2	2	2	2	1	1	1	1	1	1	1	1	1	1	1	2	1	1	1	1	1	1	1	1	1	1	1	1
3	1	3	3	1	2	2	1	2	1	2	2		1	2	1	1	1	1	2	1	1	1	1	1	1	1	3	3	3	1	2	2	2	2	1	1	1	3	2	3	3	2	2	1	1	3	3	1	2
4	1	3	3	2	3	1	1	3	1	3	3	3	3	3	2	1	3	3	1	3	3	3	3	3	3	3	3	3	1	3	3	1	3	3	3	1	3	1	1	1	1	3	2	3	1	3	1	1	3
5	1	2	3	1	1	2	2	2	1	3	2	2	2	1	1	2	1	2	1	1	2	1	2	1	2	1	3	3	3	2	2	1	1	1	1	1	2	1	1	3	3	2	1	1	1	2	2	1	3
8		2	3	2	3	3	2	3	1	3	2	3	2	2	2	2	2	2		2	2	2	2	2	2	1	3	3		3	3	1	3	2	3	3	2		1		1	3	2				3	2	3
9	1	3	3	1	3	3	1	3	3	3	3	3	3	3	2	2	3	3	1	3	3	3	3	3	3	3	3	3		3	3	3	2	3	2	2	3	3	3	3	3	3	2	1	1	3	1	2	3
11	1	1	3	1	2	1	1	3	1	3	3	2	1	2	1	1	1	2	1	3	1	2	3	3	3	1	3	2	2	1	3	2	2	2	3	2	3	3	2	1	1	3	3	1	2	2	2	2	3
12	1	1	1	1	3	2	2	1	2	1	3	2	1	3	3	2	3	2	1	3	3	3	3	3	3	1	1	1	1	1	1	3	3	3	3	3	3	3	3	1	1	1	3	3	3	3	3	3	1
[truncated: 52 more columns]

## Sheet: Frequency
ID	S1	S2	S3	S4	S5	S6	S7	S8	S9	S10	S11	S12	S13	S14	S15	S16	S17	S18	S19	S20	S21	S22	S23	S24	S25	S26	S27	S28	S29	S30	S31	S32	S33	S34	S35	S36	S37	S38	S39	S40	S41	S42	S43	S44	S45	S46	S47	S48	S49
1		2	3	2	2	1	1	3	3	3	3	3	2	2	2	2	2	3	1	3	2	4	4	4	4		4	3	3		4	2	2	3	2	3	3	2	1	1	1	3	3	2	2	2	3	2	4
2	1	2	1	3	3	1	1	1	1	1	1	1	1	2	1	1	3	1	1	1	1	2	2	2	2	1	1	2	2	1	1	1	1	1	2	1	3	1	1	1	1	1	2	1	1	1	1	1	1
3	1	2	3	1	3	2	1	2	1	2	2	2	1	2	1	1	1	2	2	1	1	1	1	1	1	1	2	3	3	1	3	2	2	2	1	2	2	4	2	3	4	1	1	1	1	2	3	2	3
4	1	2	4	3	4	1	1	4	2	4	4	4	1	4	3	1	4	4	1	4	4	4	4	4	4	4	4	4	1	4	4	2	4	4	3	2	4	1	1	1	1	4	4	3	2	4	1	1	4
5	1	4	4	1	2	2	2	2	1	4	3	4	3	3	1	1	1	4	2	2	2	1	2	2	2	2	4	4	4	4	4	2	2	2	2	1	2	1	1	4	4	3	1	1	1	3	2	1	4
6	1	2	4	1	1		1		1	4		4	4		1	1		4	1	4		1	4	4	4	1	4	4		4	4	1		2	1	1	2	4	1		1	4	3	1	1	1	3	1	4
8	1	3	4	3	4	3	2	3	1	4	3	3	3	3	1	3	1	4	1	3	3	1	2	2	2	1	4	4		4	4	1	3	3	4	4	4	1	1	2	2	4	3	1	1	1	4	3	4
10	1	4	4	2	3	4	1	4	4	4	4	4	4	3	2	3	4	4	1	4	4	4	4	4	4	4	4	4		4	4	3	4	4	2	3	4	4	4	4	4	4	2	3	2	4	2	3	4
11	1	2	3	1	2	2	1	3	1	2	4	3	1	1	1	1	1	4	1	2	1	4	4	4	4	1	3	3	3	1	3	3	2	2	4	2	4	4	4	1	1	4	4	1	2	3	2	2	3
12	1	2	2	1	4	2	2	2	2	3	4	2	2	2	4	2	4	2	1	4	4	4	4	4	4	1	2	2	1	1	2	4	4	4	4	4	4	4	4	1	1	1	4	4	4	2	4	4	2
[truncated: 52 more columns]
